# Supplementary material for: Computation of Electronic Bound States in Anionic Clusters as Precursors to Solvated Electrons
Source: J Chem Theory Comput. 2026 Jun 16;22(13):6635–47. doi: 10.1021/acs.jctc.6c00731 (PMC13374037; doi:10.1021/acs.jctc.6c00731)
Supplement: Supplementary file 2 [file ct6c00731_si_002.zip]

Archive with 52 entries (48 files):
- structures_with_CCSD(T)/
- structures_with_CCSD(T)/CH3OH/
- structures_with_CCSD(T)/CH3OH/ch3oh_3_2.xyz
- structures_with_CCSD(T)/CH3OH/ch3oh_3_3Lda.xyz
- structures_with_CCSD(T)/CH3OH/ch3oh_4_2.xyz
- structures_with_CCSD(T)/CH3OH/ch3oh_4_3.xyz
- structures_with_CCSD(T)/CH3OH/ch3oh_4_4Y31.xyz
- structures_with_CCSD(T)/CH3OH/ch3oh_4_s1.xyz
- structures_with_CCSD(T)/CH3OH/ch3oh_4_s2.xyz
- structures_with_CCSD(T)/CH3OH/ch3oh_4_s3.xyz
- structures_with_CCSD(T)/CH3OH/ch3oh_5.xyz
- structures_with_CCSD(T)/CH3OH/ch3oh_5_2_5Y32.xyz
- structures_with_CCSD(T)/CH3OH/ch3oh_5_L_s1.xyz
- structures_with_CCSD(T)/CH3OH/ch3oh_5_L_s2.xyz
- structures_with_CCSD(T)/CH3OH/ch3oh_5_L_s3.xyz
- structures_with_CCSD(T)/CH3OH/ch3oh_5_s1.xyz
- structures_with_CCSD(T)/H2O/
- structures_with_CCSD(T)/H2O/2CsC.xyz
- structures_with_CCSD(T)/H2O/2CsI.xyz
- structures_with_CCSD(T)/H2O/3Laa.xyz
- structures_with_CCSD(T)/H2O/3Lbif.xyz
- structures_with_CCSD(T)/H2O/3Lda.xyz
- structures_with_CCSD(T)/H2O/3Ldd.xyz
- structures_with_CCSD(T)/H2O/3Rda.xyz
- structures_with_CCSD(T)/H2O/4Lbif.xyz
- structures_with_CCSD(T)/H2O/4Lda.xyz
- structures_with_CCSD(T)/H2O/4Rda.xyz
- structures_with_CCSD(T)/H2O/4Rdd1.xyz
- structures_with_CCSD(T)/H2O/4Rdd2.xyz
- structures_with_CCSD(T)/H2O/4Y31.xyz
- structures_with_CCSD(T)/H2O/5Lda.xyz
- structures_with_CCSD(T)/H2O/5Rda.xyz
- structures_with_CCSD(T)/H2O/5Rdd1.xyz
- structures_with_CCSD(T)/H2O/5Rdd2.xyz
- structures_with_CCSD(T)/H2O/5Y32.xyz
- structures_with_CCSD(T)/H2O/5Y41.xyz
- structures_with_CCSD(T)/H2O/5Y41_2.xyz
- structures_with_CCSD(T)/NH3/
- structures_with_CCSD(T)/NH3/3Laa.xyz
- structures_with_CCSD(T)/NH3/3Lda.xyz
- structures_with_CCSD(T)/NH3/3_N_r.xyz
- structures_with_CCSD(T)/NH3/4Lda.xyz
- structures_with_CCSD(T)/NH3/4Rdd1.xyz
- structures_with_CCSD(T)/NH3/4Y31.xyz
- structures_with_CCSD(T)/NH3/4_N_r.xyz
- structures_with_CCSD(T)/NH3/5Lda.xyz
- structures_with_CCSD(T)/NH3/5Y32.xyz
- structures_with_CCSD(T)/NH3/5Z1.xyz
- structures_with_CCSD(T)/NH3/5_N_r.xyz
- structures_with_CCSD(T)/NH3/6Y42.xyz
- structures_with_CCSD(T)/NH3/6_N_r.xyz
- structures_with_CCSD(T)/NH3/7_N_r.xyz
