# Supplementary material for: Computation of Electronic Bound States in Anionic Clusters as Precursors to Solvated Electrons
Source: J Chem Theory Comput. 2026 Jun 16;22(13):6635–47. doi: 10.1021/acs.jctc.6c00731 (PMC13374037; doi:10.1021/acs.jctc.6c00731)
Supplement: Supplementary file 2 [file ct6c00731_si_002.zip › structures_with_CCSD(T)/CH3OH/ch3oh_3_2.xyz]

18
Coordinates from ORCA-job ch3oh_3_2 E -345.901017536657
  C       2.326144      3.626509      1.720342
  O       2.257369      2.354045      2.334458
  H       1.861596      3.642912      0.712665
  H       3.367898      3.980030      1.602893
  H       1.786807      4.354083      2.351819
  H       2.933080      1.793815      1.957952
  C       5.131461     -0.104506      2.215745
  O       4.409221      0.718806      1.298155
  H       6.179863      0.225400      2.316387
  H       5.152396     -1.158986      1.886273
  H       4.635669     -0.037667      3.200191
  H       4.867697      0.699521      0.462375
  H       7.742652      1.995969     -2.863026
  C       6.693509      2.267165     -3.092804
  H       6.019905      2.207397     -1.272825
  H       6.199371      1.347005     -3.455136
  O       6.022263      2.841692     -1.983637
  H       6.692873      3.012741     -3.909578
