# Supplementary material for: Computation of Electronic Bound States in Anionic Clusters as Precursors to Solvated Electrons
Source: J Chem Theory Comput. 2026 Jun 16;22(13):6635–47. doi: 10.1021/acs.jctc.6c00731 (PMC13374037; doi:10.1021/acs.jctc.6c00731)
Supplement: Supplementary file 2 [file ct6c00731_si_002.zip › structures_with_CCSD(T)/CH3OH/ch3oh_3_3Lda.xyz]

18
Coordinates from ORCA-job ch3oh_3 E -345.895884453671
  C       2.297976      3.157700      1.551458
  O       3.641599      3.035031      2.008678
  H       1.744837      2.204193      1.634130
  H       2.254810      3.468541      0.489008
  H       1.789495      3.920342      2.169118
  H       4.070232      2.342842      1.502282
  C       5.293756      0.214370     -0.489035
  O       4.294476      0.834886      0.324993
  H       4.981552      0.141552     -1.545188
  H       5.506223     -0.814228     -0.152075
  H       6.214078      0.821471     -0.422267
  H       3.522160      0.276913      0.284164
  H       5.180753      3.268359      5.449737
  C       5.295889      4.261540      4.968006
  H       3.994100      4.075612      3.532302
  H       6.186159      4.211265      4.310767
  O       4.130846      4.664158      4.276297
  H       5.508377      5.000994      5.763286
