# Supplementary material for: Computation of Electronic Bound States in Anionic Clusters as Precursors to Solvated Electrons
Source: J Chem Theory Comput. 2026 Jun 16;22(13):6635–47. doi: 10.1021/acs.jctc.6c00731 (PMC13374037; doi:10.1021/acs.jctc.6c00731)
Supplement: Supplementary file 2 [file ct6c00731_si_002.zip › structures_with_CCSD(T)/CH3OH/ch3oh_4_2.xyz]

24
Coordinates from ORCA-job ch3oh_4_2 E -461.215586597243
  C       2.558768      3.037401      0.736520
  O       3.623819      2.392298      1.447605
  H       1.894235      2.304088      0.243019
  H       2.942402      3.702555     -0.054798
  H       1.973192      3.633439      1.459194
  H       4.169190      1.912605      0.820956
  C       6.045787      0.364368     -1.325888
  O       4.964531      1.027507     -0.650683
  H       6.657905      1.081329     -1.902478
  H       5.674138     -0.380720     -2.049976
  H       6.674676     -0.125920     -0.564403
  H       4.355496      1.311664     -1.330251
  H       4.663031      2.606271      5.128744
  C       4.603723      3.668796      4.821235
  H       3.754050      3.320090      3.104946
  H       5.608894      3.959779      4.456946
  O       3.593566      3.886384      3.853729
  H       4.376785      4.276094      5.713152
  H       1.635249      1.737670      4.494247
  C       1.731944      0.689310      4.138468
  H       0.918169      0.511138      3.404833
  H       1.568132      0.014382      4.998797
  O       3.011975      0.427389      3.602929
  H       3.143934      0.960983      2.826525
