# Supplementary material for: Computation of Electronic Bound States in Anionic Clusters as Precursors to Solvated Electrons
Source: J Chem Theory Comput. 2026 Jun 16;22(13):6635–47. doi: 10.1021/acs.jctc.6c00731 (PMC13374037; doi:10.1021/acs.jctc.6c00731)
Supplement: Supplementary file 2 [file ct6c00731_si_002.zip › structures_with_CCSD(T)/CH3OH/ch3oh_4_3.xyz]

24
Coordinates from ORCA-job ch3oh_4_3 E -461.216876838149
  C       2.228228      3.099621      0.754225
  O       2.383286      2.645257      2.097384
  H       1.635614      2.386682      0.150082
  H       3.202434      3.232759      0.250369
  H       1.701680      4.069416      0.768822
  H       2.925281      1.858769      2.065736
  C       4.304991     -0.768121      2.357342
  O       3.981863      0.329253      1.508934
  H       5.381159     -1.019741      2.320286
  H       3.757283     -1.686281      2.076665
  H       4.038938     -0.502402      3.396888
  H       4.251793      0.139914      0.610175
  H       6.059736     -0.244472     -2.839164
  C       5.017475      0.000943     -2.569798
  H       4.927449     -1.209356     -1.068028
  H       4.364853     -0.595874     -3.233681
  O       4.750775     -0.277570     -1.189123
  H       4.837130      1.075752     -2.747472
  H       2.287371      3.713490      5.691003
  C       2.202540      4.641540      5.089291
  H       3.225210      4.919361      4.763925
  H       1.832048      5.438189      5.757615
  O       1.307414      4.509687      4.005839
  H       1.655960      3.862385      3.394095
