# Supplementary material for: Computation of Electronic Bound States in Anionic Clusters as Precursors to Solvated Electrons
Source: J Chem Theory Comput. 2026 Jun 16;22(13):6635–47. doi: 10.1021/acs.jctc.6c00731 (PMC13374037; doi:10.1021/acs.jctc.6c00731)
Supplement: Supplementary file 2 [file ct6c00731_si_002.zip › structures_with_CCSD(T)/CH3OH/ch3oh_4_4Y31.xyz]

24
Coordinates from ORCA-job ch3oh_4 E -461.214003683625
  C       1.895534      3.496495      1.147890
  O       2.766788      2.909163      2.122320
  H       1.286923      2.733877      0.635271
  H       2.462639      4.053583      0.377607
  H       1.216486      4.200285      1.660959
  H       3.279148      2.218283      1.688508
  C       5.529117      0.541442      0.401418
  O       4.200905      0.869749      0.862555
  H       5.514775      0.198913     -0.659086
  H       5.975497     -0.281826      1.013107
  H       6.166471      1.456501      0.489678
  H       3.653628      0.084638      0.730791
  H       5.036615      3.633196      4.989517
  C       5.608754      4.061484      4.142199
  H       4.137634      4.150657      2.870887
  H       6.142143      3.222422      3.643714
  O       4.763995      4.768257      3.245754
  H       6.363625      4.774310      4.538204
  H       2.167409      4.385811      5.357541
  C       1.609773      3.442848      5.430627
  H       0.642579      3.590161      4.932680
  H       1.408597      3.253824      6.494694
  O       2.333160      2.355609      4.892982
  H       2.475117      2.528667      3.964402
