# Supplementary material for: Computation of Electronic Bound States in Anionic Clusters as Precursors to Solvated Electrons
Source: J Chem Theory Comput. 2026 Jun 16;22(13):6635–47. doi: 10.1021/acs.jctc.6c00731 (PMC13374037; doi:10.1021/acs.jctc.6c00731)
Supplement: Supplementary file 2 [file ct6c00731_si_002.zip › structures_with_CCSD(T)/CH3OH/ch3oh_4_s1.xyz]

24
optimized
C -0.8924790424 -0.2040404168 2.0186191985
O 0.0665268816 0.8089128549 1.8561133915
H -0.4872739250 -1.0500703949 2.5663381768
H -1.2693240679 -0.5499852820 1.0593985712
H -1.7132127787 0.2160473714 2.5831112163
H 0.8203999944 0.4861226885 1.3828304630
C -1.0620374849 4.2600222040 3.3562486624
O -1.4182235497 2.9212742569 3.1867906030
H -0.4696176754 4.4092396256 4.2567756638
H -1.9747304781 4.8360560616 3.4484869260
H -0.5012614015 4.6433442834 2.5065929030
H -0.7101704889 2.4212316385 2.8052899517
C 3.6650723657 0.3781963142 1.0908119077
O 2.5062450502 0.0408760498 0.3465968697
H 4.5209898946 0.4917799735 0.4359277992
H 3.8718208046 -0.3727794031 1.8447757230
H 3.4620662321 1.3223528598 1.5740301390
H 2.6460935456 -0.7622815387 -0.1287178504
C 0.6584729892 2.9193322520 -1.5270826422
O 1.9862012597 2.5360461644 -1.3093282251
H 0.6759129235 3.8867640433 -2.0127640543
H 0.1045633533 3.0056960536 -0.5963473805
H 0.1385566920 2.2191548622 -2.1782500954
H 2.0214325333 1.7260563226 -0.8227518727
