# Supplementary material for: Computation of Electronic Bound States in Anionic Clusters as Precursors to Solvated Electrons
Source: J Chem Theory Comput. 2026 Jun 16;22(13):6635–47. doi: 10.1021/acs.jctc.6c00731 (PMC13374037; doi:10.1021/acs.jctc.6c00731)
Supplement: Supplementary file 2 [file ct6c00731_si_002.zip › structures_with_CCSD(T)/CH3OH/ch3oh_4_s2.xyz]

24
optimized
C 1.9214001146 3.3701096054 1.1984596714
O 2.7700006515 2.8469489499 2.1871442144
H 1.2853266420 2.5996432265 0.7741025621
H 2.4863709850 3.8434224638 0.4009527230
H 1.2923866135 4.1153087727 1.6649392606
H 3.3647953190 2.2181922571 1.7997075281
C 5.5843450647 0.5543124748 0.4055175817
O 4.2567646025 0.7680063654 0.8192180558
H 5.6239215596 0.2034272780 -0.6218240448
H 6.0842167485 -0.1601831980 1.0523022206
H 6.0964606196 1.5034113654 0.4687655922
H 3.7479809038 -0.0207015433 0.7376881581
H 4.4808711838 0.6840458024 8.1011738935
C 4.6575317040 1.7548156759 8.0139980166
H 3.2603899380 2.2625225052 6.7455822230
H 5.4748083467 1.9178047512 7.3137777378
O 3.5061564820 2.4463622793 7.6439212408
H 4.9657499837 2.1258045145 8.9844446817
H 1.9747075646 4.6111330343 5.3649635892
C 1.4218214310 3.6801921227 5.4454145930
H 0.5088751415 3.7574442712 4.8618181215
H 1.1529226699 3.5278656262 6.4819140362
O 2.2016691611 2.5840302578 5.0460080451
H 2.4265241206 2.6570228761 4.1246996945
