# Supplementary material for: Computation of Electronic Bound States in Anionic Clusters as Precursors to Solvated Electrons
Source: J Chem Theory Comput. 2026 Jun 16;22(13):6635–47. doi: 10.1021/acs.jctc.6c00731 (PMC13374037; doi:10.1021/acs.jctc.6c00731)
Supplement: Supplementary file 2 [file ct6c00731_si_002.zip › structures_with_CCSD(T)/CH3OH/ch3oh_4_s3.xyz]

24
optimized
C 2.6754779687 3.3651810022 0.5948909284
O 3.7711611086 2.8667317977 1.3174643934
H 2.0401478457 2.5619962484 0.2313245755
H 2.9942839611 3.9735980315 -0.2470336782
H 2.0991033854 3.9830475309 1.2694657624
H 4.3035097204 2.3071757910 0.7706194405
C 6.0386637120 0.4415902623 -1.3744691261
O 4.8751231502 1.0636530361 -0.8612740562
H 6.6177706731 1.1378814143 -1.9693778880
H 5.7772964045 -0.4228777524 -1.9738636191
H 6.6287942745 0.1193752183 -0.5290354319
H 4.3441495506 1.3755408556 -1.5773428503
H 4.6522546425 2.6480206485 5.1900268535
C 4.6125431441 3.7063337454 4.9386392946
H 3.7639496641 3.5510907097 3.1989034646
H 5.5900502224 4.0109941062 4.5684545773
O 3.5978394786 3.9871334465 4.0242856354
H 4.4028846150 4.2639519212 5.8435295736
H 2.2584671277 -0.0432317855 1.7654127105
C 2.4768723713 -1.0049002999 1.3086599380
H 1.8443669022 -1.1306930566 0.4318397575
H 2.2357786871 -1.7854320589 2.0183606896
O 3.8338083052 -1.1290446934 0.9899280638
H 4.0927739008 -0.4279575294 0.4116176030
