# Supplementary material for: Computation of Electronic Bound States in Anionic Clusters as Precursors to Solvated Electrons
Source: J Chem Theory Comput. 2026 Jun 16;22(13):6635–47. doi: 10.1021/acs.jctc.6c00731 (PMC13374037; doi:10.1021/acs.jctc.6c00731)
Supplement: Supplementary file 2 [file ct6c00731_si_002.zip › structures_with_CCSD(T)/CH3OH/ch3oh_5.xyz]

30
Coordinates from ORCA-job ch3oh_5 E -576.538300277626
  C       1.782141      3.377603      1.363626
  O       2.820004      2.912510      2.241009
  H       1.298020      2.528010      0.853829
  H       2.196966      4.067431      0.605557
  H       1.023450      3.914693      1.955969
  H       3.411986      2.369193      1.683521
  C       5.727203      1.265168      0.682023
  O       4.300541      1.354135      0.639021
  H       6.126943      0.958018     -0.300645
  H       6.048501      0.534766      1.447224
  H       6.138571      2.254796      0.941730
  H       3.955917      0.505527      0.306161
  H       5.150459      3.732406      4.993040
  C       5.684140      3.885637      4.037944
  H       4.097848      4.110685      2.930278
  H       5.957517      2.898486      3.623783
  O       4.884770      4.624918      3.117559
  H       6.611192      4.452077      4.232984
  H       1.754768      4.511146      4.880977
  C       1.504290      3.517670      5.301298
  H       0.500402      3.220309      4.940158
  H       1.469272      3.602237      6.399609
  O       2.481816      2.546200      4.945867
  H       2.568911      2.564283      3.987612
  H       3.784439     -2.934457      0.522141
  C       4.095196     -2.230852     -0.266205
  H       5.157187     -1.963801     -0.117797
  H       3.980694     -2.722996     -1.243652
  O       3.313308     -1.032426     -0.208377
  H       2.404036     -1.300064     -0.348374
