# Supplementary material for: Computation of Electronic Bound States in Anionic Clusters as Precursors to Solvated Electrons
Source: J Chem Theory Comput. 2026 Jun 16;22(13):6635–47. doi: 10.1021/acs.jctc.6c00731 (PMC13374037; doi:10.1021/acs.jctc.6c00731)
Supplement: Supplementary file 2 [file ct6c00731_si_002.zip › structures_with_CCSD(T)/CH3OH/ch3oh_5_2_5Y32.xyz]

30
Coordinates from ORCA-job ch3oh_5_2 E -576.538796590777
  C       1.802942      4.064967      1.284688
  O       2.915197      3.511023      1.991507
  H       1.012797      3.313023      1.113692
  H       2.107042      4.480187      0.303845
  H       1.380252      4.884349      1.892753
  H       3.213666      2.717332      1.538237
  C       4.511065      0.441390      1.880877
  O       3.865184      1.190481      0.836857
  H       4.887041     -0.518725      1.490707
  H       3.810098      0.219196      2.702323
  H       5.344628      1.061843      2.263203
  H       3.158221      0.634146      0.501608
  H       5.219127      5.198882      4.318432
  C       5.873076      4.936320      3.463211
  H       4.470707      4.629866      2.146321
  H       6.161903      3.872693      3.593468
  O       5.250088      5.177438      2.210703
  H       6.789078      5.549249      3.522698
  H       0.832608      2.529894      4.909165
  C       1.800893      2.018952      5.098698
  H       1.804162      1.084369      4.510330
  H       1.844113      1.755978      6.170808
  O       2.917233      2.848833      4.791812
  H       2.926195      3.017813      3.853718
  H       6.794845      3.249382      0.015320
  C       7.059364      2.312325     -0.515493
  H       7.809379      2.557509     -1.290013
  H       7.546110      1.641753      0.222545
  O       5.944605      1.709343     -1.143652
  H       5.269140      1.560109     -0.486415
