# Supplementary material for: Computation of Electronic Bound States in Anionic Clusters as Precursors to Solvated Electrons
Source: J Chem Theory Comput. 2026 Jun 16;22(13):6635–47. doi: 10.1021/acs.jctc.6c00731 (PMC13374037; doi:10.1021/acs.jctc.6c00731)
Supplement: Supplementary file 2 [file ct6c00731_si_002.zip › structures_with_CCSD(T)/CH3OH/ch3oh_5_L_s1.xyz]

30
optimized
C 2.2439453930 3.3094059460 0.6331748639
O 2.4601210348 2.9028940296 1.9568303671
H 1.6688270583 2.5704703592 0.0825927126
H 3.1840048910 3.4802943137 0.1153804890
H 1.6875749585 4.2378095483 0.6579960827
H 2.9358392718 2.0812939130 1.9565812077
C 4.1964883785 -0.7176656439 2.3059116452
O 3.8745267399 0.3526243558 1.4582556062
H 5.2707281992 -0.8750570778 2.3532380223
H 3.7178445675 -1.6373587614 1.9796359119
H 3.8381315460 -0.4752854609 3.2980771168
H 4.1544576614 0.1510370089 0.5726460138
H 6.0917442773 -0.2227017547 -2.7042824777
C 5.0412902501 -0.1239030922 -2.4501972365
H 4.9553441006 -1.5023169318 -1.0776796266
H 4.4449516483 -0.6758429906 -3.1686687010
O 4.7937577609 -0.5754757082 -1.1382269747
H 4.7634932819 0.9213216588 -2.4885749594
H 2.5303748936 3.6844137799 5.6317753164
C 2.4548433414 4.6236752511 5.0902051892
H 3.4209612097 4.8552139924 4.6495835979
H 2.1916570700 5.4039007114 5.7913079550
O 1.4478355640 4.5735391572 4.1159307950
H 1.6820808197 3.9472914332 3.4415690706
O -0.7092682981 5.7386506432 5.6692747187
H -0.1851054719 5.3139050152 5.0021416844
H -2.3388198903 6.2519651116 4.5076378234
C -1.5515414036 6.6996213197 5.1122850888
H -2.0162173333 7.2399812281 5.9285125807
H -1.0069460546 7.4132743800 4.4967307495
