# Supplementary material for: Computation of Electronic Bound States in Anionic Clusters as Precursors to Solvated Electrons
Source: J Chem Theory Comput. 2026 Jun 16;22(13):6635–47. doi: 10.1021/acs.jctc.6c00731 (PMC13374037; doi:10.1021/acs.jctc.6c00731)
Supplement: Supplementary file 2 [file ct6c00731_si_002.zip › structures_with_CCSD(T)/CH3OH/ch3oh_5_L_s2.xyz]

30
optimized
C 2.2289960805 3.1722853915 0.7092236500
O 2.2384235333 2.6166269247 1.9962085872
H 1.7304583218 2.5153393090 0.0014742149
H 3.2364605983 3.3775586385 0.3594997057
H 1.6780877866 4.1039835859 0.7603050757
H 2.6454447398 1.7605564228 1.9727112399
C 4.1709492638 -0.8670573569 2.4015178981
O 3.5032680886 -0.0084829241 1.5142241909
H 5.2471153629 -0.7276593601 2.3583962668
H 3.9369029541 -1.9083032037 2.1937514574
H 3.8285012849 -0.6323273653 3.4006161269
H 3.7796611962 -0.1687599444 0.6227719402
H 5.8668077486 -0.1757355913 -2.7321935952
C 4.8127779532 -0.1503537793 -2.4693934545
H 4.7046665315 -1.5076113975 -1.0731101793
H 4.2605047646 -0.7812641217 -3.1570069024
O 4.6203227512 -0.5705932691 -1.1316515896
H 4.4338725345 0.8603751860 -2.5442722512
H 2.3241332695 3.6576854091 5.6801961732
C 2.2140784001 4.5600766096 5.0803928659
H 3.1912113363 4.8293943119 4.6841162347
H 1.8770903130 5.3610211456 5.7275411570
O 1.2647682020 4.4026850118 4.0722026268
H 1.5557162203 3.7495913210 3.4475022784
O 6.1221569785 2.1403411818 0.3852333681
H 5.5168101378 1.4553208615 0.1528947771
H 6.9384460853 2.5986812879 -1.4556343811
C 7.2052679173 2.1530053413 -0.5014703081
H 7.9896705024 2.7465485791 -0.0497941049
H 7.5916479413 1.1539654179 -0.6761707559
