# Supplementary material for: Computation of Electronic Bound States in Anionic Clusters as Precursors to Solvated Electrons
Source: J Chem Theory Comput. 2026 Jun 16;22(13):6635–47. doi: 10.1021/acs.jctc.6c00731 (PMC13374037; doi:10.1021/acs.jctc.6c00731)
Supplement: Supplementary file 2 [file ct6c00731_si_002.zip › structures_with_CCSD(T)/CH3OH/ch3oh_5_L_s3.xyz]

30
optimized
C 2.2345315552 3.1822983115 0.6749871041
O 2.4422522291 2.7568671118 1.9927216905
H 1.6556218773 2.4576753095 0.1086294221
H 3.1762056930 3.3624921871 0.1616576128
H 1.6818535346 4.1119822569 0.7129833772
H 2.9048664572 1.9285129415 1.9988145997
C 4.1692733784 -0.9045440683 2.2070250814
O 4.0354729688 0.3338934017 1.5433456512
H 5.2066285134 -1.2211218319 2.2201849042
H 3.5633219033 -1.6688368805 1.7321311876
H 3.8326754776 -0.7699246178 3.2255707071
H 4.2203093708 0.2101565166 0.6205880380
H 6.0227174803 -0.2389688568 -2.7456395200
C 4.9994883741 -0.1173665028 -2.4108244083
H 4.9858591588 -1.6159153626 -1.1726374842
H 4.3186293943 -0.5520013577 -3.1336124879
O 4.8147615254 -0.6866688874 -1.1350721195
H 4.7875928750 0.9386164508 -2.3342266082
H 2.3377439653 3.6193390393 5.6873940342
C 2.2494013796 4.5570003628 5.1412869127
H 3.2372111460 4.8383618706 4.7844356629
H 1.9006619610 5.3204492300 5.8271601167
O 1.3249768756 4.4644352249 4.0993639867
H 1.6396697512 3.8522414591 3.4468591349
O 6.2424089972 1.6640618792 3.2732097556
H 5.5472235258 1.3533248479 2.7130239432
H 7.1367106647 2.5201354371 1.6193671164
C 7.3804487844 1.9544556886 2.5154456174
H 8.0406080643 2.5550931880 3.1281597008
H 7.9105121237 1.0504692281 2.2221508089
