# Supplementary material for: Computation of Electronic Bound States in Anionic Clusters as Precursors to Solvated Electrons
Source: J Chem Theory Comput. 2026 Jun 16;22(13):6635–47. doi: 10.1021/acs.jctc.6c00731 (PMC13374037; doi:10.1021/acs.jctc.6c00731)
Supplement: Supplementary file 2 [file ct6c00731_si_002.zip › structures_with_CCSD(T)/CH3OH/ch3oh_5_s1.xyz]

30
optimized
C -1.5981190134 -0.9085072714 -0.2217017515
O -0.6559064460 -0.4981571270 0.7421116963
H -2.1894263859 -1.7319544437 0.1676212512
H -1.1158055401 -1.2242823625 -1.1405484104
H -2.2565589871 -0.0776161447 -0.4386426023
H 0.2085994000 -0.8299100690 0.5348274253
C -2.3838035337 -2.2396680344 3.5656934800
O -1.6329232001 -1.0666062296 3.4324381817
H -2.6869993182 -2.3152766857 4.6026672195
H -1.8015557872 -3.1213720099 3.3101142985
H -3.2762895043 -2.2160082659 2.9427186561
H -1.3179131132 -0.9498754917 2.5444517832
C -1.2758306471 1.5200062693 6.1110202698
O -0.3968557952 0.9720378163 5.1745990067
H -2.2193950523 1.8160307095 5.6562990941
H -0.8104752821 2.4035099184 6.5295648136
H -1.4828518405 0.8246446619 6.9211469494
H -0.8265571890 0.2743917138 4.6986941254
C -0.0360096424 3.0776085218 2.1470393036
O -1.0197107794 2.4432399257 1.3729163479
H -0.4976802853 3.9139019041 2.6542792464
H 0.7686415797 3.4611707782 1.5223712411
H 0.3783235381 2.4152994888 2.9017342122
H -0.8020307266 1.5338867201 1.2348236497
H 3.1082183315 -2.9080866863 0.6287891957
O 1.9184855125 -1.4329008108 -0.1998732290
H 3.1312641767 -2.8128688384 -1.1420476398
C 2.5136305247 -2.7094788288 -0.2573802915
H 2.5691698292 -0.7549675441 -0.2812994891
H 1.7104531307 -3.4309225273 -0.3112690261
