# Supplementary material for: Computation of Electronic Bound States in Anionic Clusters as Precursors to Solvated Electrons
Source: J Chem Theory Comput. 2026 Jun 16;22(13):6635–47. doi: 10.1021/acs.jctc.6c00731 (PMC13374037; doi:10.1021/acs.jctc.6c00731)
Supplement: Supplementary file 2 [file ct6c00731_si_002.zip › structures_with_CCSD(T)/H2O/2CsC.xyz]

6

O	-5.42044890	-0.07160720	-1.54517010
H	-5.42044890	-0.06665360	-0.59887050
H	-5.42044890	0.84284590	-1.78865470
O	-5.42045090	-0.07160840	1.37114150
H	-4.67165690	0.18476670	1.88987730
H	-6.16924690	0.18476630	1.88987640
