# Supplementary material for: Computation of Electronic Bound States in Anionic Clusters as Precursors to Solvated Electrons
Source: J Chem Theory Comput. 2026 Jun 16;22(13):6635–47. doi: 10.1021/acs.jctc.6c00731 (PMC13374037; doi:10.1021/acs.jctc.6c00731)
Supplement: Supplementary file 2 [file ct6c00731_si_002.zip › structures_with_CCSD(T)/H2O/2CsI.xyz]

6

O	-5.42044890	-0.05179830	-1.54988750
H	-5.42044890	-0.02537690	-0.60394390
H	-5.42044890	0.85689550	-1.81405600
O	-5.42045090	-0.05179950	1.36642410
H	-4.67165690	-0.00136830	1.94285420
H	-6.16924690	-0.00136840	1.94285320
