# Supplementary material for: Computation of Electronic Bound States in Anionic Clusters as Precursors to Solvated Electrons
Source: J Chem Theory Comput. 2026 Jun 16;22(13):6635–47. doi: 10.1021/acs.jctc.6c00731 (PMC13374037; doi:10.1021/acs.jctc.6c00731)
Supplement: Supplementary file 2 [file ct6c00731_si_002.zip › structures_with_CCSD(T)/H2O/3Laa.xyz]

9
O	-6.1800529	-0.6066975	-2.4674959
H	-6.1801779	0.0974772	-3.1280672
H	-6.1800443	-0.1164022	-1.6262151
O	-6.1800533	1.0133826	0.0000714
H	-5.4204500	1.6194564	0.0001216
H	-6.9396580	1.6194557	0.0000757
O	-6.1800539	-0.6067463	2.4674171
H	-6.1800699	-0.1163917	1.6261669
H	-6.1799709	0.0973850	3.1280358
