# Supplementary material for: Computation of Electronic Bound States in Anionic Clusters as Precursors to Solvated Electrons
Source: J Chem Theory Comput. 2026 Jun 16;22(13):6635–47. doi: 10.1021/acs.jctc.6c00731 (PMC13374037; doi:10.1021/acs.jctc.6c00731)
Supplement: Supplementary file 2 [file ct6c00731_si_002.zip › structures_with_CCSD(T)/H2O/3Lbif.xyz]

9
O	-6.1539700	0.0014654	2.9310947
H	-6.1539710	0.7348594	2.2980675
H	-6.1539691	-0.7338287	2.3002729
O	-6.1539730	-0.0028457	0.0511265
H	-5.4204500	-0.0037665	-0.5856956
H	-6.8874990	-0.0037683	-0.5856926
O	-6.1539700	0.0014831	-2.7730633
H	-6.1539710	0.7634390	-3.3855429
H	-6.1539680	-0.7585809	-3.3879365
