# Supplementary material for: Computation of Electronic Bound States in Anionic Clusters as Precursors to Solvated Electrons
Source: J Chem Theory Comput. 2026 Jun 16;22(13):6635–47. doi: 10.1021/acs.jctc.6c00731 (PMC13374037; doi:10.1021/acs.jctc.6c00731)
Supplement: Supplementary file 2 [file ct6c00731_si_002.zip › structures_with_CCSD(T)/H2O/3Lda.xyz]

9
O	-5.7062002	-0.4584744	2.5264737
H	-5.6827219	0.0054616	1.6657750
H	-6.1688758	-1.2798253	2.3223039
O	-5.7060431	0.9335578	0.0454824
H	-6.4282549	1.5669984	-0.0506271
H	-5.7033029	0.4510567	-0.8066256
O	-5.7036816	-0.4665626	-2.4004929
H	-5.4204500	0.0145901	-3.1928836
H	-6.5272019	-0.8946155	-2.6813544
