# Supplementary material for: Computation of Electronic Bound States in Anionic Clusters as Precursors to Solvated Electrons
Source: J Chem Theory Comput. 2026 Jun 16;22(13):6635–47. doi: 10.1021/acs.jctc.6c00731 (PMC13374037; doi:10.1021/acs.jctc.6c00731)
Supplement: Supplementary file 2 [file ct6c00731_si_002.zip › structures_with_CCSD(T)/H2O/3Ldd.xyz]

9
O	-6.1790149	1.5060361	-0.0006502
H	-6.1846900	0.8947578	-0.7561121
H	-6.1777455	0.8967269	0.7564015
O	-6.1790397	-0.6551740	2.0661991
H	-6.9352640	-1.2273912	1.8668245
H	-5.4210473	-1.2268782	1.8721795
O	-6.1790160	-0.6558736	-2.0654309
H	-6.9346082	-1.2317186	-1.8742829
H	-5.4204500	-1.2253122	-1.8668990
