# Supplementary material for: Computation of Electronic Bound States in Anionic Clusters as Precursors to Solvated Electrons
Source: J Chem Theory Comput. 2026 Jun 16;22(13):6635–47. doi: 10.1021/acs.jctc.6c00731 (PMC13374037; doi:10.1021/acs.jctc.6c00731)
Supplement: Supplementary file 2 [file ct6c00731_si_002.zip › structures_with_CCSD(T)/H2O/3Rda.xyz]

9
O	-5.4204500	1.0566445	1.2401208
H	-5.4721227	0.0790926	1.2210759
H	-6.2140941	1.3326429	1.7167081
O	-5.4204501	-1.6022034	0.2950973
H	-5.4722047	-1.0970185	-0.5420098
H	-6.2139554	-2.1531425	0.2959043
O	-5.4204503	0.5455641	-1.5352149
H	-5.4720930	1.0178798	-0.6791079
H	-6.2139849	0.8204638	-2.0126213
