# Supplementary material for: Computation of Electronic Bound States in Anionic Clusters as Precursors to Solvated Electrons
Source: J Chem Theory Comput. 2026 Jun 16;22(13):6635–47. doi: 10.1021/acs.jctc.6c00731 (PMC13374037; doi:10.1021/acs.jctc.6c00731)
Supplement: Supplementary file 2 [file ct6c00731_si_002.zip › structures_with_CCSD(T)/H2O/4Lbif.xyz]

12
O	-6.1572301	0.0013161	4.3570065
H	-5.4204500	0.0009084	3.7289326
H	-6.8940170	0.0008041	3.7289404
O	-6.1572347	-0.0007800	1.4520725
H	-6.1572866	0.7326643	0.8177366
H	-6.1571827	-0.7349827	0.8186262
O	-6.1572364	-0.0025347	-1.3622376
H	-5.4234814	-0.0013554	-1.9993245
H	-6.8909944	-0.0014593	-1.9993226
O	-6.1572295	0.0019213	-4.1678345
H	-6.1572823	0.7645199	-4.7793425
H	-6.1571746	-0.7598610	-4.7803565
