# Supplementary material for: Computation of Electronic Bound States in Anionic Clusters as Precursors to Solvated Electrons
Source: J Chem Theory Comput. 2026 Jun 16;22(13):6635–47. doi: 10.1021/acs.jctc.6c00731 (PMC13374037; doi:10.1021/acs.jctc.6c00731)
Supplement: Supplementary file 2 [file ct6c00731_si_002.zip › structures_with_CCSD(T)/H2O/4Lda.xyz]

12
O	-6.7761374	-0.0116308	-3.5520585
H	-6.2994110	-0.1530662	-2.7085178
H	-7.6981533	0.0569843	-3.2771647
O	-5.4204500	-0.4906462	-1.1152553
H	-5.5235646	-1.3968253	-0.7997603
H	-5.6404836	0.0589515	-0.3296245
O	-6.0383079	1.0412374	1.1107653
H	-6.2493887	0.5208779	1.9169635
H	-6.7763223	1.6597025	1.0351295
O	-6.6012258	-0.5228869	3.3414622
H	-7.4995731	-0.8891801	3.3901029
H	-6.4834874	-0.1146181	4.2142524
