# Supplementary material for: Computation of Electronic Bound States in Anionic Clusters as Precursors to Solvated Electrons
Source: J Chem Theory Comput. 2026 Jun 16;22(13):6635–47. doi: 10.1021/acs.jctc.6c00731 (PMC13374037; doi:10.1021/acs.jctc.6c00731)
Supplement: Supplementary file 2 [file ct6c00731_si_002.zip › structures_with_CCSD(T)/H2O/4Rda.xyz]

12
O	-5.4252083	0.1259648	1.9526641
H	-5.4516044	-0.6918459	1.4034165
H	-6.2185484	0.0737061	2.5013479
O	-5.4204500	-1.9518380	0.1260594
H	-5.4501570	-1.4029542	-0.6918744
H	-6.2107690	-2.5048934	0.0742613
O	-5.4252080	-0.1259479	-1.9528089
H	-5.4513578	0.6917293	-1.4033606
H	-6.2191039	-0.0736974	-2.5006838
O	-5.4204503	1.9518435	-0.1259614
H	-5.4502403	1.4028684	0.6919182
H	-6.2108903	2.5047279	-0.0742763
