# Supplementary material for: Computation of Electronic Bound States in Anionic Clusters as Precursors to Solvated Electrons
Source: J Chem Theory Comput. 2026 Jun 16;22(13):6635–47. doi: 10.1021/acs.jctc.6c00731 (PMC13374037; doi:10.1021/acs.jctc.6c00731)
Supplement: Supplementary file 2 [file ct6c00731_si_002.zip › structures_with_CCSD(T)/H2O/4Rdd1.xyz]

12
O	-5.9981526	-0.3447076	2.0780782
H	-6.9625293	-0.3023451	2.1052676
H	-5.8172422	-0.9595351	1.3342047
O	-5.4204500	-1.8128487	-0.2199213
H	-5.5958972	-1.1653329	-0.9343331
H	-5.8513680	-2.6214117	-0.5269238
O	-5.4734145	2.0358305	0.3937004
H	-5.6232395	1.6067768	-0.4624197
H	-5.5726660	1.3029043	1.0270067
O	-5.9821938	0.2330791	-2.0790945
H	-6.8886140	0.1503846	-2.4220216
H	-5.4409270	0.2069081	-2.8849856
