# Supplementary material for: Computation of Electronic Bound States in Anionic Clusters as Precursors to Solvated Electrons
Source: J Chem Theory Comput. 2026 Jun 16;22(13):6635–47. doi: 10.1021/acs.jctc.6c00731 (PMC13374037; doi:10.1021/acs.jctc.6c00731)
Supplement: Supplementary file 2 [file ct6c00731_si_002.zip › structures_with_CCSD(T)/H2O/4Rdd2.xyz]

12
O	-6.1191703	-0.0072363	2.2143080
H	-6.1206013	0.7515007	1.6057458
H	-6.1206070	-0.7613386	1.5999704
O	-6.1158462	-2.0195351	0.0252491
H	-6.0799975	-1.4042651	-0.7325030
H	-6.9354338	-2.5079214	-0.1243900
O	-6.1158445	2.0206900	0.0386227
H	-6.9359853	2.5090593	-0.1082720
H	-6.0792533	1.4099513	-0.7226881
O	-6.1161631	0.0054051	-2.0420462
H	-6.9336736	0.0074161	-2.5741852
H	-5.4204500	0.0064179	-2.7218141
