# Supplementary material for: Computation of Electronic Bound States in Anionic Clusters as Precursors to Solvated Electrons
Source: J Chem Theory Comput. 2026 Jun 16;22(13):6635–47. doi: 10.1021/acs.jctc.6c00731 (PMC13374037; doi:10.1021/acs.jctc.6c00731)
Supplement: Supplementary file 2 [file ct6c00731_si_002.zip › structures_with_CCSD(T)/H2O/4Y31.xyz]

12
O	-5.4204500	-0.0037913	-0.3905787
H	-5.7500789	0.7373503	0.1534298
H	-5.9432856	0.0533237	-1.2157579
O	-6.8597591	1.3778141	1.7433270
H	-7.0472273	0.4211008	1.8360856
H	-7.6889570	1.7408836	1.4062806
O	-6.8771007	-1.4673538	1.4691142
H	-6.3272050	-1.1733099	0.7059223
H	-7.6749741	-1.8274681	1.0601284
O	-7.0827814	0.0917676	-2.7175124
H	-7.5960971	-0.7141142	-2.8866207
H	-7.7597665	0.7872480	-2.7290692
