# Supplementary material for: Computation of Electronic Bound States in Anionic Clusters as Precursors to Solvated Electrons
Source: J Chem Theory Comput. 2026 Jun 16;22(13):6635–47. doi: 10.1021/acs.jctc.6c00731 (PMC13374037; doi:10.1021/acs.jctc.6c00731)
Supplement: Supplementary file 2 [file ct6c00731_si_002.zip › structures_with_CCSD(T)/H2O/5Lda.xyz]

15
O	-7.0727936	0.4758154	4.7117626
H	-6.8382421	0.1447751	3.8207184
H	-7.5441907	1.2966691	4.5271848
O	-6.3155056	-0.4456233	2.1474671
H	-5.4204500	-0.2011804	1.8826684
H	-6.8565933	-0.2854576	1.3406442
O	-7.8399874	0.0178537	-0.1002511
H	-7.5511035	-0.4535580	-0.9169519
H	-7.8946912	0.9409506	-0.3790495
O	-7.0310220	-1.1866233	-2.4389570
H	-6.1909052	-1.6639891	-2.4344950
H	-6.8794559	-0.4506040	-3.0746410
O	-6.6906865	1.0301484	-4.0575875
H	-6.7518651	0.9228494	-5.0213443
H	-5.8380918	1.4844103	-3.9436789
