# Supplementary material for: Computation of Electronic Bound States in Anionic Clusters as Precursors to Solvated Electrons
Source: J Chem Theory Comput. 2026 Jun 16;22(13):6635–47. doi: 10.1021/acs.jctc.6c00731 (PMC13374037; doi:10.1021/acs.jctc.6c00731)
Supplement: Supplementary file 2 [file ct6c00731_si_002.zip › structures_with_CCSD(T)/H2O/5Rda.xyz]

15
O	-5.4204500	2.0642496	0.9938781
H	-5.4617487	1.2326411	1.5258748
H	-6.1366275	2.6091960	1.3464219
O	-5.5300585	-0.3014467	2.3846832
H	-5.5283153	-1.0165292	1.7017153
H	-6.3575200	-0.4220824	2.8724474
O	-5.4530757	-2.2310176	0.4260266
H	-5.4592988	-1.8617304	-0.4861269
H	-6.2060310	-2.8363864	0.4384647
O	-5.4692363	-1.1243594	-2.0887556
H	-5.4926306	-0.1411453	-1.9758996
H	-6.2636203	-1.3205931	-2.6016699
O	-5.5214803	1.5895549	-1.7189811
H	-5.4836151	1.7899085	-0.7546041
H	-6.3364438	2.0150270	-2.0162447
