# Supplementary material for: Computation of Electronic Bound States in Anionic Clusters as Precursors to Solvated Electrons
Source: J Chem Theory Comput. 2026 Jun 16;22(13):6635–47. doi: 10.1021/acs.jctc.6c00731 (PMC13374037; doi:10.1021/acs.jctc.6c00731)
Supplement: Supplementary file 2 [file ct6c00731_si_002.zip › structures_with_CCSD(T)/H2O/5Rdd1.xyz]

15
O	-5.5646504	-0.8426661	-2.2690193
H	-5.9817571	-1.3445938	-1.5520366
H	-5.6883156	0.0837286	-1.9940407
O	-6.2898063	1.8857309	-1.4619662
H	-7.2193118	1.7752314	-1.6999282
H	-6.3031538	1.9159934	-0.4797443
O	-6.8634518	-2.1787602	0.1793213
H	-6.8192402	-3.1318206	0.3637084
H	-7.8002194	-1.9710110	0.3474862
O	-6.3299906	1.8846172	1.3439897
H	-7.2317386	1.8861322	1.6919874
H	-5.9773853	1.0102017	1.6323807
O	-5.4204500	-0.6279364	2.0446885
H	-5.8679980	-1.2166412	1.3998848
H	-5.7504574	-0.9429851	2.8980784
