# Supplementary material for: Computation of Electronic Bound States in Anionic Clusters as Precursors to Solvated Electrons
Source: J Chem Theory Comput. 2026 Jun 16;22(13):6635–47. doi: 10.1021/acs.jctc.6c00731 (PMC13374037; doi:10.1021/acs.jctc.6c00731)
Supplement: Supplementary file 2 [file ct6c00731_si_002.zip › structures_with_CCSD(T)/H2O/5Rdd2.xyz]

15
O	-6.1470340	1.4115049	2.2096613
H	-6.1965417	1.6776683	1.2752490
H	-6.1160340	0.4399418	2.1652367
O	-6.3375905	-1.5325761	2.0047001
H	-7.2903326	-1.5953405	2.1469707
H	-6.2410214	-1.7345968	1.0501915
O	-6.3750415	2.2108295	-0.6330972
H	-7.2008416	2.6566294	-0.8593203
H	-6.2931942	1.5209516	-1.3188310
O	-6.2499435	-2.0824159	-0.7317208
H	-6.2181613	-1.3564039	-1.3883702
H	-5.8086307	-2.8184350	-1.1738634
O	-6.1995580	0.0641797	-2.5705517
H	-6.9377456	-0.0119711	-3.2044456
H	-5.4204500	0.0772025	-3.1566860
