# Supplementary material for: Computation of Electronic Bound States in Anionic Clusters as Precursors to Solvated Electrons
Source: J Chem Theory Comput. 2026 Jun 16;22(13):6635–47. doi: 10.1021/acs.jctc.6c00731 (PMC13374037; doi:10.1021/acs.jctc.6c00731)
Supplement: Supplementary file 2 [file ct6c00731_si_002.zip › structures_with_CCSD(T)/H2O/5Y32.xyz]

15
O	-5.6466719	0.6434370	1.3687253
H	-5.4204500	0.5683090	0.4200446
H	-5.9976498	-0.2403495	1.5965611
O	-5.7327752	0.8988362	-1.4868612
H	-6.4810265	1.4422008	-1.1816183
H	-6.1540601	0.0640674	-1.7718042
O	-7.6936970	2.2069771	0.3195648
H	-7.0530855	1.7012505	0.8721631
H	-8.4882443	1.6570812	0.3379703
O	-6.8282287	-1.9049676	1.9910053
H	-7.7171669	-1.9697562	1.6000644
H	-6.3795221	-2.6708012	1.5956211
O	-6.9608422	-1.6220295	-2.1843303
H	-6.4806659	-2.3747435	-1.8007176
H	-7.8466019	-1.7333090	-1.7979470
