# Supplementary material for: Computation of Electronic Bound States in Anionic Clusters as Precursors to Solvated Electrons
Source: J Chem Theory Comput. 2026 Jun 16;22(13):6635–47. doi: 10.1021/acs.jctc.6c00731 (PMC13374037; doi:10.1021/acs.jctc.6c00731)
Supplement: Supplementary file 2 [file ct6c00731_si_002.zip › structures_with_CCSD(T)/H2O/5Y41.xyz]

15
O	-5.4204500	-0.0074410	0.9684882
H	-5.6200504	-0.7479589	0.3582108
H	-6.1398697	-0.0521216	1.6297881
O	-6.2438214	-1.9784202	-0.9903070
H	-6.7952128	-1.3276308	-1.4839388
H	-6.8900841	-2.5645984	-0.5728793
O	-7.6630131	0.0980700	-2.1975671
H	-7.1955859	0.8230007	-1.7149956
H	-8.5601089	0.1302075	-1.8367049
O	-6.2452928	1.9831823	-0.7149269
H	-5.9184723	1.3169484	-0.0569647
H	-6.8278180	2.5551603	-0.1977688
O	-7.6101810	-0.1152937	2.8251598
H	-7.9529194	0.7360010	3.1399549
H	-8.4078323	-0.5505669	2.4817476
