# Supplementary material for: Computation of Electronic Bound States in Anionic Clusters as Precursors to Solvated Electrons
Source: J Chem Theory Comput. 2026 Jun 16;22(13):6635–47. doi: 10.1021/acs.jctc.6c00731 (PMC13374037; doi:10.1021/acs.jctc.6c00731)
Supplement: Supplementary file 2 [file ct6c00731_si_002.zip › structures_with_CCSD(T)/H2O/5Y41_2.xyz]

15
O	-5.6004466	0.0081870	2.9059691
H	-5.7803005	-0.7513772	2.3255650
H	-5.7843179	0.7625311	2.3200058
O	-6.2431532	2.0174507	0.8143267
H	-6.5484770	1.3794446	0.1380481
H	-5.4673484	2.4236855	0.4079509
O	-6.2371056	-2.0174372	0.8275659
H	-5.4643813	-2.4315130	0.4232939
H	-6.5416558	-1.3848834	0.1457907
O	-7.0332546	-0.0076260	-1.0226422
H	-6.4854951	-0.0064207	-1.8475654
H	-7.9441926	-0.0134620	-1.3476923
O	-5.4204500	0.0015677	-3.2096160
H	-5.5184267	-0.7662223	-3.8005900
H	-5.5488561	0.7539413	-3.8144630
