# Supplementary material for: Computation of Electronic Bound States in Anionic Clusters as Precursors to Solvated Electrons
Source: J Chem Theory Comput. 2026 Jun 16;22(13):6635–47. doi: 10.1021/acs.jctc.6c00731 (PMC13374037; doi:10.1021/acs.jctc.6c00731)
Supplement: Supplementary file 2 [file ct6c00731_si_002.zip › structures_with_CCSD(T)/NH3/3Laa.xyz]

12
 Energy =    -169.2166142748
 N   -6.0256088   -1.1485400   -1.9560266  0.00    0.0512980   -0.0428807    0.0128540
 H   -7.2121485    1.5945001   -0.4870860  0.00   -0.0024901    0.0313409    0.0001396
 H   -5.6652547    2.0092521   -0.2205075  0.00   -0.0111803    0.0214669    0.0118545
 N   -6.5689891    1.8935263    0.2550204  0.00    0.0053938    0.0107489   -0.0133280
 H   -6.1801119   -1.2935357   -0.9532287  0.00   -0.0082129    0.0168974   -0.0011395
 H   -6.7684098   -0.5126543   -2.2438125  0.00   -0.0559571    0.0307166   -0.0326093
 N   -6.4392766   -1.0063139    1.3886715  0.00   -0.0622164    0.1126064    0.0756907
 H   -6.8653329    2.8462913    0.4981670  0.00    0.0149546   -0.0372208   -0.0013147
 H   -5.1720618   -0.5898834   -2.0307453  0.00   -0.0054370   -0.0141309    0.0174533
 H   -6.4382622    0.0146079    1.1960342  0.00    0.0076131   -0.1719552    0.0232024
 H   -5.4618985   -1.2843125    1.4954307  0.00    0.0047146    0.0361809    0.0285683
 H   -6.8655443   -1.1150010    2.3172193  0.00    0.0615198    0.0062297   -0.1213714
