# Supplementary material for: Computation of Electronic Bound States in Anionic Clusters as Precursors to Solvated Electrons
Source: J Chem Theory Comput. 2026 Jun 16;22(13):6635–47. doi: 10.1021/acs.jctc.6c00731 (PMC13374037; doi:10.1021/acs.jctc.6c00731)
Supplement: Supplementary file 2 [file ct6c00731_si_002.zip › structures_with_CCSD(T)/NH3/3Lda.xyz]

12
 Energy =    -169.2177664223
 N   -6.2314483   -0.3870056    2.8209729  0.00    0.0003596   -0.0075940   -0.0029703
 H   -6.6118560    1.7152647    0.0230212  0.00    0.0071150   -0.0159067   -0.0016625
 H   -5.0830678    1.1941811   -0.0914048  0.00   -0.0039213    0.0008074   -0.0008516
 N   -6.0525943    0.8695107   -0.1145589  0.00   -0.0010922    0.0128363   -0.0003896
 H   -6.7238842    0.3298604    3.3660489  0.00   -0.0024398    0.0050853    0.0023153
 H   -5.2664493   -0.3541892    3.1695779  0.00    0.0051495    0.0006476   -0.0003276
 N   -6.5912734   -0.4184072   -3.0361930  0.00    0.0593427    0.0117653   -0.0467152
 H   -6.1654147    0.3400431    0.7624376  0.00   -0.0050332    0.0024100   -0.0037325
 H   -6.6039804   -1.2798747    3.1619985  0.00    0.0003864    0.0008353   -0.0053315
 H   -6.3733553    0.3700195   -3.6521127  0.00   -0.0003605   -0.0666119    0.0361630
 H   -5.8470110   -1.1051781   -3.1879122  0.00   -0.0523502    0.0574938    0.0062324
 H   -6.4553701   -0.0657089   -2.0784388  0.00   -0.0071558   -0.0017685    0.0172701
