# Supplementary material for: Computation of Electronic Bound States in Anionic Clusters as Precursors to Solvated Electrons
Source: J Chem Theory Comput. 2026 Jun 16;22(13):6635–47. doi: 10.1021/acs.jctc.6c00731 (PMC13374037; doi:10.1021/acs.jctc.6c00731)
Supplement: Supplementary file 2 [file ct6c00731_si_002.zip › structures_with_CCSD(T)/NH3/3_N_r.xyz]

12

N  -2.80945600  -0.52300200   0.00098500
H  -2.78476800  -1.13139500   0.80594900
H  -1.94358700   0.00983100   0.00135100
H  -2.79269600  -1.11791400  -0.81418300
N  -0.08682400   1.13561300   0.00034400
H  -0.05097700   1.73792200  -0.80947500
H   0.76770800   0.58454200   0.00061000
H  -0.05127300   1.73866300   0.80961300
N   2.61621000  -0.54948100  -0.00018700
H   3.44019500   0.03446700  -0.04608100
H   2.66590000  -1.18175300  -0.78738200
H   2.70998600  -1.11627200   0.83160600
