# Supplementary material for: Computation of Electronic Bound States in Anionic Clusters as Precursors to Solvated Electrons
Source: J Chem Theory Comput. 2026 Jun 16;22(13):6635–47. doi: 10.1021/acs.jctc.6c00731 (PMC13374037; doi:10.1021/acs.jctc.6c00731)
Supplement: Supplementary file 2 [file ct6c00731_si_002.zip › structures_with_CCSD(T)/NH3/4Lda.xyz]

16
 Energy =    -225.6374137549
 N   -6.9869456    0.0221374   -3.6330015  0.00    0.0014137   -0.0004539   -0.0007399
 H   -6.9653223    1.9037903    1.0795308  0.00   -0.0000522   -0.0022171    0.0015694
 H   -6.1638149    0.7761401    1.9495753  0.00    0.0026774    0.0009158    0.0004550
 N   -5.2211370   -0.6540239   -1.0518600  0.00   -0.0017474    0.0008065   -0.0002333
 H   -6.3659806   -0.2027578   -2.8431558  0.00   -0.0004342   -0.0004692   -0.0002690
 H   -7.2285229    1.0072141   -3.5196250  0.00    0.0004397    0.0003696    0.0008565
 N   -6.0582707    1.4430194    1.1698154  0.00    0.0003829    0.0011657    0.0005979
 H   -5.4575246    0.0835193   -0.3725480  0.00   -0.0009096   -0.0005586    0.0006345
 H   -4.2019075   -0.6987902   -1.0697600  0.00    0.0015270    0.0007829    0.0011914
 N   -6.3502720   -0.5670330    3.5972781  0.00   -0.0030929    0.0009049   -0.0016915
 H   -7.8521327   -0.4880788   -3.4520199  0.00   -0.0022475    0.0001268   -0.0017131
 H   -5.5172975   -1.5245790   -0.6075010  0.00    0.0005108   -0.0013976    0.0006447
 H   -5.4206270    2.1617523    1.5164563  0.00    0.0000701    0.0002996   -0.0006320
 H   -7.3209447   -0.8577838    3.7591773  0.00   -0.0002713   -0.0012324    0.0006614
 H   -6.0563363   -0.1278135    4.4770108  0.00    0.0009295    0.0012102   -0.0002342
 H   -5.8162700   -1.4414797    3.5451347  0.00    0.0008040   -0.0002533   -0.0010977
