# Supplementary material for: Computation of Electronic Bound States in Anionic Clusters as Precursors to Solvated Electrons
Source: J Chem Theory Comput. 2026 Jun 16;22(13):6635–47. doi: 10.1021/acs.jctc.6c00731 (PMC13374037; doi:10.1021/acs.jctc.6c00731)
Supplement: Supplementary file 2 [file ct6c00731_si_002.zip › structures_with_CCSD(T)/NH3/4Rdd1.xyz]

16
 Energy =    -225.6366556833
 N   -5.9478501   -0.6124565    2.4894513  0.00    0.0018330   -0.0008719    0.0027347
 H   -6.3119045    2.5693184    0.5467255  0.00   -0.0026268    0.0003744   -0.0040521
 H   -5.5269047    1.3220355    1.2431194  0.00    0.0021729   -0.0053534    0.0070120
 N   -5.7484945   -1.7171174   -0.4479511  0.00   -0.0020644    0.0001291    0.0032444
 H   -5.8678008   -1.0546480    1.5617392  0.00    0.0040945    0.0023461   -0.0053101
 H   -6.9327148   -0.6784258    2.7466411  0.00   -0.0040197   -0.0006482    0.0033230
 N   -5.4490577    2.0260287    0.5034760  0.00    0.0058272    0.0006744    0.0019289
 H   -4.9350850   -2.2375398   -0.7842177  0.00   -0.0007144   -0.0007350   -0.0006074
 H   -5.7753721   -0.8683099   -1.0267154  0.00    0.0012930   -0.0011945   -0.0026062
 N   -5.9835079    0.6191072   -2.6520043  0.00    0.0024964   -0.0040914   -0.0013347
 H   -5.5022634    1.5082720   -0.3777732  0.00   -0.0026560    0.0059109   -0.0055417
 H   -5.4468136   -1.2165760    3.1409568  0.00   -0.0021979    0.0018684    0.0008068
 H   -6.5561786   -2.2638855   -0.7556224  0.00    0.0000254   -0.0024484   -0.0027668
 H   -5.6153781    1.5071301   -3.0076218  0.00   -0.0020154    0.0087276    0.0015577
 H   -7.0009196    0.6845979   -2.7695028  0.00   -0.0011788   -0.0006127   -0.0000736
 H   -5.6934588   -0.0795805   -3.3459579  0.00   -0.0002690   -0.0040756    0.0016851
