# Supplementary material for: Computation of Electronic Bound States in Anionic Clusters as Precursors to Solvated Electrons
Source: J Chem Theory Comput. 2026 Jun 16;22(13):6635–47. doi: 10.1021/acs.jctc.6c00731 (PMC13374037; doi:10.1021/acs.jctc.6c00731)
Supplement: Supplementary file 2 [file ct6c00731_si_002.zip › structures_with_CCSD(T)/NH3/4Y31.xyz]

16
 Energy =    -225.6372832497
 N   -5.1340957    0.0746610   -0.3765426  0.00    0.0043146   -0.0040483    0.0066175
 H   -6.8971374   -2.5982994    1.5704550  0.00    0.0000847    0.0128416   -0.0010559
 H   -6.3301000   -1.3445853    0.6723444  0.00   -0.0017782    0.0026889    0.0046108
 N   -7.0846287    1.4814114    1.8425814  0.00   -0.0049626    0.0022885   -0.0045246
 H   -5.2396529    0.8119308    0.3240724  0.00   -0.0047986    0.0046615   -0.0037735
 H   -5.8237952    0.2721183   -1.1156640  0.00   -0.0021384    0.0037844   -0.0005729
 N   -7.1421518   -1.6738339    1.2135028  0.00    0.0063825   -0.0270467   -0.0162411
 H   -7.6611571    1.8409476    2.6036907  0.00   -0.0012140   -0.0030505   -0.0035955
 H   -7.2201858    0.4638277    1.8343738  0.00    0.0039075    0.0003948    0.0046332
 N   -7.1924320    0.5583697   -2.7738009  0.00   -0.0175139    0.0012778   -0.0177400
 H   -7.8775061   -1.8321562    0.5218449  0.00   -0.0039520    0.0068603    0.0074121
 H   -4.2227418    0.2181999   -0.8114523  0.00    0.0014918   -0.0033664    0.0031717
 H   -7.5234514    1.8208183    0.9840346  0.00    0.0056149    0.0045357   -0.0009131
 H   -7.2127714    1.5217926   -3.1292712  0.00   -0.0000882   -0.0104462    0.0083692
 H   -8.1792881    0.3191039   -2.6200228  0.00    0.0058447    0.0075394    0.0099568
 H   -6.9172977   -0.0111422   -3.5827855  0.00    0.0088051    0.0010852    0.0036453
