# Supplementary material for: Computation of Electronic Bound States in Anionic Clusters as Precursors to Solvated Electrons
Source: J Chem Theory Comput. 2026 Jun 16;22(13):6635–47. doi: 10.1021/acs.jctc.6c00731 (PMC13374037; doi:10.1021/acs.jctc.6c00731)
Supplement: Supplementary file 2 [file ct6c00731_si_002.zip › structures_with_CCSD(T)/NH3/4_N_r.xyz]

16

N  -1.28848600   1.03217600  -0.27044600
H  -1.30255300   1.48718500  -1.17187500
H  -0.51312000   0.37161700  -0.28042200
H  -1.05704900   1.74581300   0.40560700
N   1.10934900  -1.01323900  -0.27001900
H   0.96675200  -1.69694800   0.45975700
H   2.01200800  -0.57735900  -0.09561500
H   1.19541400  -1.52967100  -1.13389700
N   3.96117800   0.27470300   0.26145100
H   4.68808900  -0.42781200   0.23495500
H   4.03213000   0.72879600   1.16209200
H   4.20573100   0.96898100  -0.43176500
N  -4.15277400  -0.24928800   0.23814100
H  -4.25459200  -0.37683000   1.23403100
H  -3.23788700   0.16555200   0.07852600
H  -4.13979000  -1.16979300  -0.17528600
