# Supplementary material for: Computation of Electronic Bound States in Anionic Clusters as Precursors to Solvated Electrons
Source: J Chem Theory Comput. 2026 Jun 16;22(13):6635–47. doi: 10.1021/acs.jctc.6c00731 (PMC13374037; doi:10.1021/acs.jctc.6c00731)
Supplement: Supplementary file 2 [file ct6c00731_si_002.zip › structures_with_CCSD(T)/NH3/5Lda.xyz]

20
 Energy =    -282.0669585505
 N   -7.2795682    0.1727650    5.0791584  0.00    0.0008408    0.0042554   -0.0005627
 H   -7.0437767   -0.4476497   -3.4461985  0.00   -0.0009961   -0.0006794   -0.0003057
 H   -6.4633096   -1.8218040   -2.7748600  0.00   -0.0010700   -0.0000905    0.0003773
 N   -6.0920590   -0.7233713    2.2145991  0.00    0.0000501   -0.0012921    0.0002417
 H   -7.0426222    1.1556891    5.2152257  0.00    0.0009360   -0.0041955    0.0001519
 H   -8.2945794    0.1473338    4.9822692  0.00   -0.0022020   -0.0012118    0.0002640
 N   -8.2735076   -0.1651903   -0.0335120  0.00   -0.0018435    0.0010591   -0.0014383
 H   -5.2374951   -0.2623957    1.9027383  0.00   -0.0004938   -0.0004949    0.0010376
 H   -6.7855582   -0.5768214    1.4686938  0.00    0.0004811   -0.0007277    0.0005290
 N   -7.3025742   -1.2474580   -2.8547778  0.00    0.0016159   -0.0013256   -0.0007584
 H   -8.3910448    0.8416723   -0.1470289  0.00    0.0009221    0.0007529   -0.0001869
 H   -7.9983170   -0.5258362   -0.9573700  0.00    0.0007404    0.0023098    0.0009896
 N   -6.5499165    1.2651515   -4.7110819  0.00   -0.0009948    0.0013315   -0.0003162
 H   -6.8980762   -0.0901537    4.1615878  0.00    0.0004060    0.0013335   -0.0003792
 H   -5.8789207   -1.7205360    2.2184062  0.00   -0.0001501    0.0010582   -0.0011088
 H   -9.2081924   -0.5289172    0.1508525  0.00    0.0010002   -0.0011175   -0.0006853
 H   -7.9608281   -1.7995661   -3.4049764  0.00    0.0012904    0.0005345    0.0012319
 H   -6.5274076    0.9891907   -5.6944232  0.00   -0.0014066    0.0011578    0.0023995
 H   -7.2293582    2.0258205   -4.6569837  0.00    0.0016831   -0.0023408   -0.0020089
 H   -5.6418127    1.6956085   -4.5293118  0.00   -0.0008092   -0.0003169    0.0005276
