# Supplementary material for: Computation of Electronic Bound States in Anionic Clusters as Precursors to Solvated Electrons
Source: J Chem Theory Comput. 2026 Jun 16;22(13):6635–47. doi: 10.1021/acs.jctc.6c00731 (PMC13374037; doi:10.1021/acs.jctc.6c00731)
Supplement: Supplementary file 2 [file ct6c00731_si_002.zip › structures_with_CCSD(T)/NH3/5Y32.xyz]

20
 Energy =    -282.0704882021
 N   -5.3732192    0.2774810   -0.3763501  0.00   -0.0005260    0.0007333    0.0000241
 H   -6.7702961   -2.7407739    1.4204637  0.00   -0.0002957   -0.0035606    0.0012322
 H   -6.4505847   -1.3275065    0.6503853  0.00    0.0001181    0.0011270   -0.0025378
 N   -6.8877401    1.3345292    2.1501004  0.00    0.0009213    0.0007655    0.0007863
 H   -5.5383299    0.8619840    0.4491409  0.00    0.0002965   -0.0019608    0.0020526
 H   -5.9995331    0.6224760   -1.1064176  0.00    0.0001299    0.0017538    0.0003582
 N   -7.1149821   -1.7914268    1.2821231  0.00    0.0031512    0.0039428   -0.0017870
 H   -7.1632871    1.7563720    3.0355020  0.00    0.0002113    0.0019829   -0.0000549
 H   -7.0817574    0.3322602    2.2267178  0.00   -0.0005142    0.0010753    0.0010000
 N   -7.3846977    0.6492195   -3.0692278  0.00    0.0031427   -0.0019935    0.0017988
 H   -7.9860521   -1.8844691    0.7595498  0.00    0.0002839   -0.0015013   -0.0023778
 H   -4.4249175    0.4737536   -0.6938291  0.00    0.0002295   -0.0023472    0.0013656
 H   -7.5250633    1.7012132    1.4345840  0.00   -0.0009616    0.0009487   -0.0002936
 H   -7.2186406    1.3556717   -3.7884126  0.00    0.0011663    0.0002649   -0.0003692
 H   -8.3032479    0.2580108   -3.2873941  0.00   -0.0015697   -0.0011434   -0.0037763
 H   -6.7210524   -0.1022335   -3.2674264  0.00   -0.0049946   -0.0009644    0.0003268
 N   -8.4348426    2.4088742   -0.4981624  0.00   -0.0000807   -0.0038450    0.0000088
 H   -8.0710352    1.8261103   -1.2589159  0.00    0.0013810    0.0030423    0.0001933
 H   -8.1124841    3.3559657   -0.6984782  0.00    0.0005629    0.0014974    0.0025258
 H   -9.4471258    2.4319271   -0.6216232  0.00   -0.0026520    0.0001820   -0.0004758
