# Supplementary material for: Computation of Electronic Bound States in Anionic Clusters as Precursors to Solvated Electrons
Source: J Chem Theory Comput. 2026 Jun 16;22(13):6635–47. doi: 10.1021/acs.jctc.6c00731 (PMC13374037; doi:10.1021/acs.jctc.6c00731)
Supplement: Supplementary file 2 [file ct6c00731_si_002.zip › structures_with_CCSD(T)/NH3/5Z1.xyz]

20
 Energy =    -282.0595311191
 N   -6.3606800   -0.7532086    2.8977230  0.00    0.0031087    0.0069087   -0.0028389
 H   -6.4765183    1.3208981    0.1518737  0.00   -0.0032029   -0.0030641    0.0002664
 H   -5.0066513    0.5980789    0.1891750  0.00    0.0112425   -0.0012923   -0.0059129
 N   -5.9657129    0.4865543   -0.1501689  0.00   -0.0001786    0.0012491    0.0042706
 H   -6.7758806    0.1677190    2.7536246  0.00   -0.0075844    0.0057271    0.0002654
 H   -5.3768750   -0.6386802    2.6514571  0.00    0.0117912   -0.0005329    0.0015004
 N   -6.6017514   -0.3753805   -3.1300928  0.00    0.0023806    0.0004240   -0.0034627
 H   -6.3603024   -0.2917671    0.3779974  0.00   -0.0084592   -0.0028719    0.0004995
 H   -6.3835058   -0.9196998    3.9032522  0.00    0.0018810   -0.0040767    0.0083063
 H   -6.1610816    0.2722172   -3.7833226  0.00    0.0025753    0.0015068   -0.0045150
 H   -6.1229122   -1.2664093   -3.2622636  0.00    0.0001867   -0.0003023   -0.0045648
 H   -6.3464607   -0.0520142   -2.1865126  0.00   -0.0049572   -0.0006076    0.0013592
 N   -2.8043241    1.0708637    0.7015117  0.00   -0.0087752   -0.0037200   -0.0038791
 H   -2.6806677    1.6399285   -0.1366803  0.00    0.0003323    0.0039784   -0.0053096
 H   -2.0407700    0.3944247    0.6904842  0.00    0.0019892   -0.0070780    0.0015844
 H   -2.6111792    1.6942977    1.4858794  0.00   -0.0057558    0.0053420    0.0110992
 N   -7.4454278    3.3362490    0.5910714  0.00   -0.0017642   -0.0024935    0.0053998
 H   -6.7610939    3.9750933    0.9968264  0.00    0.0048126   -0.0010309   -0.0027252
 H   -8.3208496    3.5138209    1.0832664  0.00   -0.0006020   -0.0008530   -0.0025809
 H   -7.5907998    3.6492218   -0.3688766  0.00    0.0009791    0.0027872    0.0012381
