# Supplementary material for: Computation of Electronic Bound States in Anionic Clusters as Precursors to Solvated Electrons
Source: J Chem Theory Comput. 2026 Jun 16;22(13):6635–47. doi: 10.1021/acs.jctc.6c00731 (PMC13374037; doi:10.1021/acs.jctc.6c00731)
Supplement: Supplementary file 2 [file ct6c00731_si_002.zip › structures_with_CCSD(T)/NH3/5_N_r.xyz]

20

N -0.02124800 -0.72160500 0.31421200
H 0.77667300 -0.13825500 0.06557300
H -0.10259500 -1.42840400 -0.40274300
H 0.22801400 -1.20738500 1.16405400
N -2.70064500 0.91314000 0.49324600
H -2.55638200 1.75760200 -0.04126000
H -1.83473600 0.37813200 0.44359500
H -2.81944600 1.19951400 1.45423400
N -5.37499400 -0.55889000 -0.39349700
H -5.34163100 -1.49541300 -0.01912100
H -4.51433700 -0.09248000 -0.11778000
H -5.36168800 -0.64459800 -1.39889000
N 2.47928500 1.03088200 -0.42687500
H 2.49650800 1.34164500 -1.38795900
H 3.32993100 0.49310700 -0.27496800
H 2.55054500 1.86113100 0.14420800
N 5.14975300 -0.60820400 0.03030900
H 5.18274900 -1.45241700 -0.52549200
H 5.27390300 -0.89207500 0.99297400
H 5.96743200 -0.06737100 -0.21818800
