# Supplementary material for: Computation of Electronic Bound States in Anionic Clusters as Precursors to Solvated Electrons
Source: J Chem Theory Comput. 2026 Jun 16;22(13):6635–47. doi: 10.1021/acs.jctc.6c00731 (PMC13374037; doi:10.1021/acs.jctc.6c00731)
Supplement: Supplementary file 2 [file ct6c00731_si_002.zip › structures_with_CCSD(T)/NH3/6Y42.xyz]

24
 Energy =    -338.4854424806
 N   -5.7520464   -0.5235811    2.2701511  0.00    0.0083530   -0.0077013   -0.0008005
 H   -6.0389438   -1.4395285   -1.0370664  0.00    0.0027510    0.0105453   -0.0073067
 H   -5.8770347   -3.0189687   -0.6434483  0.00    0.0011547   -0.0054720    0.0022921
 N   -6.2863277   -2.1399901   -0.3300453  0.00    0.0025699    0.0025665   -0.0043231
 H   -6.3184465    0.6030980   -2.9921809  0.00   -0.0020369   -0.0015269   -0.0015348
 H   -4.7472681    0.7378766   -2.5946859  0.00    0.0022110   -0.0019055    0.0006790
 N   -6.5895706    1.8967406    0.3055985  0.00   -0.0024781    0.0050816    0.0006836
 H   -6.3382183    2.8303855    0.6286193  0.00   -0.0047943   -0.0048562    0.0003040
 H   -6.3017983    1.2460396    1.0447386  0.00    0.0005566   -0.0035972   -0.0037454
 N   -5.6467757    0.4021504   -2.2516502  0.00    0.0052963    0.0016227   -0.0004243
 H   -7.6135960    1.8732631    0.2708595  0.00    0.0051509    0.0044937    0.0054087
 H   -5.9025990    1.0052015   -1.4549439  0.00   -0.0041259   -0.0079890   -0.0012472
 H   -7.3024192   -2.2636094   -0.3815845  0.00    0.0071741   -0.0050629   -0.0076089
 H   -5.8832946   -1.1395279    1.4532472  0.00   -0.0053070   -0.0049173    0.0069174
 H   -6.4337921   -0.8218683    2.9678915  0.00    0.0052094    0.0037449   -0.0009720
 H   -4.8376876   -0.7568863    2.6570573  0.00   -0.0039649    0.0096318    0.0076115
 N   -9.5308619   -2.2319701   -0.4016501  0.00   -0.0161990   -0.0029647   -0.0104203
 H   -9.9273224   -2.1336314    0.5336387  0.00   -0.0031205    0.0048131   -0.0012253
 H  -10.1139991   -2.9232077   -0.8760049  0.00    0.0065336    0.0171069    0.0060093
 H   -9.7098239   -1.3459430   -0.8773272  0.00    0.0025919   -0.0092293    0.0096626
 N   -9.8972265    1.8079665    0.2020692  0.00   -0.0147034   -0.0035300    0.0021154
 H  -10.3998908    1.8229459   -0.6870553  0.00    0.0037578    0.0012849    0.0055140
 H  -10.2745633    2.5907607    0.7386538  0.00    0.0056172    0.0014462   -0.0074420
 H  -10.2279055    0.9728297    0.6877293  0.00   -0.0021976   -0.0035853   -0.0001472
