# Supplementary material for: Computation of Electronic Bound States in Anionic Clusters as Precursors to Solvated Electrons
Source: J Chem Theory Comput. 2026 Jun 16;22(13):6635–47. doi: 10.1021/acs.jctc.6c00731 (PMC13374037; doi:10.1021/acs.jctc.6c00731)
Supplement: Supplementary file 2 [file ct6c00731_si_002.zip › structures_with_CCSD(T)/NH3/6_N_r.xyz]

24

N 1.37902700 0.86672100 -0.16101800
H 0.52216900 0.31457700 -0.18889900
H 1.53341600 1.22043200 -1.09424500
H 1.18955400 1.66993000 0.42110300
N 3.90303900 -0.79244500 0.71527000
H 3.70819200 -1.75748800 0.49114500
H 3.08267400 -0.25219900 0.44470600
H 3.97702000 -0.74099300 1.72094800
N 6.70941200 0.17612400 -0.41999400
H 6.65561200 1.17490000 -0.55299200
H 5.80531600 -0.13287200 -0.07188600
H 6.83915600 -0.23567700 -1.33199700
N -1.28548000 -0.77770400 -0.22394600
H -1.49914100 -1.20559000 -1.11376200
H -2.07242900 -0.17165000 0.00574000
H -1.28293000 -1.52461000 0.45607900
N -3.74995900 1.04257800 0.45109300
H -3.75963400 1.90586000 -0.07358600
H -3.83111500 1.29815700 1.42512800
H -4.59951500 0.53762700 0.20622000
N -6.39994300 -0.51397100 -0.30062300
H -6.82376100 -0.17083000 -1.15241200
H -7.10395600 -0.43675300 0.42140400
H -6.23366300 -1.50194100 -0.43817200
