# Supplementary material for: Computation of Electronic Bound States in Anionic Clusters as Precursors to Solvated Electrons
Source: J Chem Theory Comput. 2026 Jun 16;22(13):6635–47. doi: 10.1021/acs.jctc.6c00731 (PMC13374037; doi:10.1021/acs.jctc.6c00731)
Supplement: Supplementary file 2 [file ct6c00731_si_002.zip › structures_with_CCSD(T)/NH3/7_N_r.xyz]

28
Converted from image
N 0.02717200 0.96317900 -0.45058700
H -0.81938100 0.39662600 -0.50442100
H 0.09512400 1.47585100 -1.31806100
H -0.12739700 1.64903000 0.27451300
N 2.56811500 -0.81185000 0.01035000
H 2.40902700 -1.67250700 -0.49338800
H 1.74523200 -0.22753300 -0.13413800
H 2.59064900 -1.05479600 0.99026500
N 5.27479300 0.61493100 -0.72478400
H 5.12224400 1.60718500 -0.61732300
H 4.39618400 0.15080000 -0.50029900
H 5.45584300 0.45690100 -1.70544600
N -2.59895500 -0.72566200 -0.57129800
H -2.97158000 -0.87643300 -1.49817200
H -3.32378700 -0.24334000 -0.04074300
H -2.49235300 -1.64058800 -0.15664800
N -4.88673200 0.72884900 1.00388000
H -4.89991000 1.72854700 0.85869000
H -4.88768000 0.58372900 2.00368900
H -5.77021400 0.36623100 0.65143900
N -7.63033500 -0.40305500 -0.08536900
H -7.98272800 0.11810900 -0.87731000
H -8.35872800 -0.38753300 0.61617500
H -7.54096400 -1.36374500 -0.38854800
N 7.89924800 -0.33460900 0.79856400
H 7.83760700 -1.33384300 0.92435000
H 7.04809300 -0.03365900 0.33094700
H 7.90157600 0.07849500 1.71912900
