# Supplementary material for: Computation of Electronic Bound States in Anionic Clusters as Precursors to Solvated Electrons
Source: J Chem Theory Comput. 2026 Jun 16;22(13):6635–47. doi: 10.1021/acs.jctc.6c00731 (PMC13374037; doi:10.1021/acs.jctc.6c00731)
Supplement: Supplementary file 3 [file ct6c00731_si_003.xlsx]

## Sheet: Sheet1
H2O	Structures	CCSD(T) -VDE /meV	E_b_CAMB3LYP_star /meV
1	2CsC	-16.4305	-15.305
2	2CsI	-8.30833	-7.53851
3	3Laa	-207.78	-206.937
4	3Lbif	-138.57	-138.284
5	3Lda	-147.025	-146.617
6	3Ldd	-181.106	-174.132
7	3Rda	-10.5522	-7.14702
8	4Lbif	-211.342	-212.12
9	4Lda	-261.329	-262.814
10	4Rda	-45.4786	-40.8381
11	4Rdd1	-275.275	-277.993
12	4Rdd2	-360.997	-369.707
13	4Y31	-207.841	-204.701
14	5Lda	-363.969	-368.18
15	5Rda	-67.9466	-62.625
16	5Rdd1	-410.5	-418.48
17	5Rdd2	-450.145	-464.782
18	5Y32	-520.955	-523.363
19	5Y41	-301.549	-301.616
20	5Y41_2	-441.881	-448.693

## Sheet: Sheet2
NH3	Structures	CCSD(T) -VDE /meV	E_b_CAMB3LYP_star /meV
1	3Laa	-9.19735	-8.35696
2	3Lda	-23.2947	-24.7581
3	3_N_r	-17.7927	-18.5645
4	4Lda	-82.0087	-83.5499
5	4Rdd1	-54.4303	-56.6314
6	4Y31	-22.3565	-22.3125
7	4_N_r	-58.0306	-59.7272
8	5Lda	-91.5496	-93.0237
9	5Y32	-55.3359	-57.2449
10	5Z1	-60.5071	-61.0576
11	5_N_r	-92.7158	-94.7879
12	6Y42	-56.1036	-56.0003
13	6_N_r	-118.872	-121.1
14	7_N_r	-140.692	-143.131

## Sheet: Sheet3
CH3OH	Structures	CCSD(T) -VDE /meV	E_b_CAMB3LYP_star /meV
1	ch3oh_3_3Lda	-35.1075	-37.2048
2	ch3oh_3_2	-34.2826	-32.1361
3	ch3oh_4_4Y31	-37.5984	-40.8527
4	ch3oh_4_2	-55.1644	-59.5739
5	ch3oh_4_3	-86.5034	-90.2516
6	ch3oh_4_s1	-31.1288	-35.0037
7	ch3oh_4_s2	-24.5096	-25.7897
8	ch3oh_4_s3	-56.6325	-61.1125
9	ch3oh_5	-81.9759	-87.1238
10	ch3oh_5_2_5Y32	-100.176	-106.468
11	ch3oh_5_L_s1	-94.8672	-98.6561
12	ch3oh_5_L_s2	-136.445	-142.746
13	ch3oh_5_L_s3	-121.726	-126.489
14	ch3oh_5_s1	-34.8762	-36.7086
