# Supplementary material for: Computation of Electronic Bound States in Anionic Clusters as Precursors to Solvated Electrons
Source: J Chem Theory Comput. 2026 Jun 16;22(13):6635–47. doi: 10.1021/acs.jctc.6c00731 (PMC13374037; doi:10.1021/acs.jctc.6c00731)
Supplement: Supplementary file 4 [file ct6c00731_si_004.xlsx]

## Sheet: Sheet1
H2O	Structures	CCSD(T) -VDE /meV	MP2 -VDE /meV
1	2CsC	-16.4305	-9.42518
2	2CsI	-8.30833	-1.80012
3	3Laa	-207.78	-187.831										2CsC	-9.42518	-16.4305	-9.42518
4	3Lbif	-138.57	-125.12										2CsI	-1.80012	-8.30833	-1.80012
5	3Lda	-147.025	-130.987										3Laa	-187.831	-207.78	-187.831
6	3Ldd	-181.106	-158.807										3Lbif	-125.12	-138.57	-125.12
7	3Rda	-10.5522	1.04682										3Lda	-130.987	-147.025	-130.987
8	4Lbif	-211.342	-195.167										3Ldd	-158.807	-181.106	-158.807
9	4Lda	-261.329	-241.064										3Rda	1.04682	-10.5522	1.04682
10	4Rda	-45.4786	-29.2733										4Lbif	-195.167	-211.342	-195.167
11	4Rdd1	-275.275	-249.934										4Lda	-241.064	-261.329	-241.064
12	4Rdd2	-360.997	-337.398										4Rda	-29.2733	-45.4786	-29.2733
13	4Y31	-207.841	-184.242										4Rdd1	-249.934	-275.275	-249.934
14	5Lda	-363.969	-341.451										4Rdd2	-337.398	-360.997	-337.398
15	5Rda	-67.9466	-49.2745										4Y31	-184.242	-207.841	-184.242
16	5Rdd1	-410.5	-382.725										5Lda	-341.451	-363.969	-341.451
17	5Rdd2	-450.145	-424.236										5Rda	-49.2745	-67.9466	-49.2745
18	5Y32	-520.955	-497.542										5Rdd1	-382.725	-410.5	-382.725
19	5Y41	-301.549	-274.358										5Rdd2	-424.236	-450.145	-424.236
20	5Y41_2	-441.881	-416.386										5Y32	-497.542	-520.955	-497.542
													5Y41	-274.358	-301.549	-274.358
													5Y41_2	-416.386	-441.881	-416.386

## Sheet: Sheet2
NH3	Structures	CCSD(T) -VDE /meV	MP2 -VDE /meV
1	3Laa	-9.19735	5.09452
2	3Lda	-23.2947	-12.3413
3	3_N_r	-17.7927	-7.12121
4	4Lda	-82.0087	-65.6292													3Laa	5.09452	-9.19735
5	4Rdd1	-54.4303	-37.4216													3Lda	-12.3413	-23.2947
6	4Y31	-22.3565	-8.40915													3_N_r	-7.12121	-17.7927
7	4_N_r	-58.0306	-44.2226													4Lda	-65.6292	-82.0087
8	5Lda	-91.5496	-74.6784													4Rdd1	-37.4216	-54.4303
9	5Y32	-55.3359	-36.7227													4Y31	-8.40915	-22.3565
10	5Z1	-60.5071	-44.0275													4_N_r	-44.2226	-58.0306
11	5_N_r	-92.7158	-76.404													5Lda	-74.6784	-91.5496
12	6Y42	-56.1036	-34.3654													5Y32	-36.7227	-55.3359
13	6_N_r	-118.872	-100.845													5Z1	-44.0275	-60.5071
14	7_N_r	-140.692	-121.46													5_N_r	-76.404	-92.7158
																6Y42	-34.3654	-56.1036
																6_N_r	-100.845	-118.872
																7_N_r	-121.46	-140.692

## Sheet: Sheet3
CH3OH	Structures	CCSD(T) -VDE /meV	MP2 -VDE /meV
1	ch3oh_3_3Lda	-35.1075	-23.3334
2	ch3oh_3_2	-34.2826	-13.792
3	ch3oh_4_4Y31	-37.5984	-22.8417
4	ch3oh_4_2	-55.1644	-39.1736													ch3oh_3	-35.1075
5	ch3oh_4_3	-86.5034	-70.8051													ch3oh_3_2	-34.2826
6	ch3oh_4_s1	-31.1288	-15.3715													ch3oh_4	-37.5984
7	ch3oh_4_s2	-24.5096	-13.1972													ch3oh_4_2	-55.1644
8	ch3oh_4_s3	-56.6325	-38.014													ch3oh_4_3	-86.5034
9	ch3oh_5	-81.9759	-64.3297													ch3oh_4_s1	-31.1288
10	ch3oh_5_2_5Y32	-100.176	-67.4604													ch3oh_4_s2	-24.5096
11	ch3oh_5_L_s1	-94.8672	-80.0368													ch3oh_4_s3	-56.6325
12	ch3oh_5_L_s2	-136.445	-114.764													ch3oh_5	-81.9759
13	ch3oh_5_L_s3	-121.726	-102.677													ch3oh_5_2	-100.176
14	ch3oh_5_s1	-34.8762	-21.5578													ch3oh_5_L_s1	-94.8672
																ch3oh_5_L_s2	-136.445
																ch3oh_5_L_s3	-121.726
																ch3oh_5_s1	-34.8762
/home/xfwangqc/nobackup/contain_large_files/gw_bse_part/figure_plot/Reply_version1/set_CH3OH
structure	neutral_mp2_polar	anionic_mp2_polar	neutral_ccsd_polar	anionic_ccsd_polar
ch3oh_3	-346.224	-346.225	-346.237	-346.238	-23.3334	-35.1075
ch3oh_3_2	-346.21	-346.211	-346.223	-346.224	-13.792	-34.2826
ch3oh_3_s1	-346.213	-346.212	-346.226	-346.226	13.2876	2.86635
ch3oh_4	-461.639	-461.64	-461.656	-461.657	-22.8417	-37.5984
ch3oh_4_2	-461.636	-461.637	-461.653	-461.655	-39.1736	-55.1644
ch3oh_4_3	-461.636	-461.639	-461.653	-461.657	-70.8051	-86.5034
ch3oh_4_s1	-461.634	-461.634	-461.651	-461.653	-15.3715	-31.1288
ch3oh_4_s2	-461.638	-461.638	-461.655	-461.656	-13.1972	-24.5096
ch3oh_4_s3	-461.632	-461.633	-461.65	-461.652	-38.014	-56.6325
ch3oh_5	-577.057	-577.059	-577.078	-577.081	-64.3297	-81.9759
ch3oh_5_2	-577.05	-577.052	-577.071	-577.075	-67.4604	-100.176
ch3oh_5_L_s1	-577.051	-577.054	-577.073	-577.077	-80.0368	-94.8672
ch3oh_5_L_s2	-577.042	-577.047	-577.065	-577.07	-114.764	-136.445
ch3oh_5_L_s3	-577.047	-577.05	-577.069	-577.074	-102.677	-121.726
ch3oh_5_s1	-577.049	-577.05	-577.072	-577.073	-21.5578	-34.8762
