# Supplementary material for: Computation of Electronic Bound States in Anionic Clusters as Precursors to Solvated Electrons
Source: J Chem Theory Comput. 2026 Jun 16;22(13):6635–47. doi: 10.1021/acs.jctc.6c00731 (PMC13374037; doi:10.1021/acs.jctc.6c00731)
Supplement: Supplementary file 5 [file ct6c00731_si_005.zip]

Archive with 26 entries (25 files):
- structures_for_scaling_test/
- structures_for_scaling_test/10_l_s4_nh3.xyz
- structures_for_scaling_test/10_l_s5_h2o.xyz
- structures_for_scaling_test/2CsC_h2o.xyz
- structures_for_scaling_test/3Lda_h2o.xyz
- structures_for_scaling_test/3_N_r_nh3.xyz
- structures_for_scaling_test/4Lda_h2o.xyz
- structures_for_scaling_test/4Lda_nh3.xyz
- structures_for_scaling_test/5Y32_h2o.xyz
- structures_for_scaling_test/5Y32_nh3.xyz
- structures_for_scaling_test/6_s1_h2o.xyz
- structures_for_scaling_test/6_s4_nh3.xyz
- structures_for_scaling_test/7_l_s3_h2o.xyz
- structures_for_scaling_test/7_l_s3_nh3.xyz
- structures_for_scaling_test/8_s5_h2o.xyz
- structures_for_scaling_test/8_s5_nh3.xyz
- structures_for_scaling_test/9_l_s3_h2o.xyz
- structures_for_scaling_test/9_l_s4_nh3.xyz
- structures_for_scaling_test/ch3oh_10_L_s1.xyz
- structures_for_scaling_test/ch3oh_3_2.xyz
- structures_for_scaling_test/ch3oh_4_2.xyz
- structures_for_scaling_test/ch3oh_5_L_s1.xyz
- structures_for_scaling_test/ch3oh_6_s4.xyz
- structures_for_scaling_test/ch3oh_7_l_s3.xyz
- structures_for_scaling_test/ch3oh_8_l_s4.xyz
- structures_for_scaling_test/ch3oh_9_L_s2.xyz
