# Supplementary material for: Computation of Electronic Bound States in Anionic Clusters as Precursors to Solvated Electrons
Source: J Chem Theory Comput. 2026 Jun 16;22(13):6635–47. doi: 10.1021/acs.jctc.6c00731 (PMC13374037; doi:10.1021/acs.jctc.6c00731)
Supplement: Supplementary file 5 [file ct6c00731_si_005.zip › structures_for_scaling_test/10_l_s4_nh3.xyz]

40
optimized
N 1.2966100343 -0.8689300590 0.1102814023
H 2.0139169792 -0.1903743868 -0.0726280164
H 1.2895340545 -1.5230548012 -0.6494380384
H 1.5503220144 -1.3662982732 0.9412675824
N -1.4434439287 1.0486488446 0.3406421907
H -1.2985338509 1.7907492964 -0.3183788540
H -0.6537836622 0.4282525160 0.2769529379
H -1.4442511591 1.4527652157 1.2569788418
N -4.1643673072 -0.9369985173 -0.1113644240
H -3.9259230282 -1.7874604783 0.3622474446
H -3.4006394812 -0.2962338785 0.0244990753
H -4.2128271754 -1.1468802464 -1.0911366205
N 4.0496516397 1.0750011928 -0.4695703088
H 4.3735070551 1.1067627078 -1.4177202472
H 4.7060732397 0.5355496761 0.0649305174
H 4.0621102793 2.0126545321 -0.1186779273
N 6.5388487777 -0.6494074733 1.1938089426
H 6.4873253439 -1.6486238349 1.2265739315
H 6.7272034111 -0.3151568042 2.1181184941
H 7.3087979743 -0.3940404245 0.6066125057
N 0.0390014715 3.5671223648 -1.7795468929
H 0.2974254478 3.2644814468 -2.6972691485
H 0.8351273732 3.4609629434 -1.1823383826
H -0.1951003862 4.5386643397 -1.8244359630
N -6.7991624989 0.7098900095 1.0240990624
H -6.5640422284 1.6794724751 0.9362935993
H -6.0301119179 0.1734272315 0.6568893472
H -6.8807648065 0.5066529736 2.0012405028
N -9.6030655493 -0.2686017011 -0.5328502745
H -9.7068480149 0.2708000751 -1.3699966307
H -9.4353841825 -1.2184923609 -0.8003683251
H -8.7892329966 0.0632191533 -0.0453995752
H -3.6069014587 -2.6156190123 -3.8472131926
N -3.4869552263 -1.6994920018 -3.4638428121
H -2.5240140382 -1.5777895261 -3.2189026306
H -3.7244577742 -1.0273803776 -4.1650620088
H 2.0984275167 -3.4875938300 -3.3245454983
H 2.9938409396 -2.3384330395 -2.6066199049
N 2.3072302534 -3.0502718664 -2.4492304451
H 2.7020942351 -3.7372944247 -1.8389021642
