# Supplementary material for: Computation of Electronic Bound States in Anionic Clusters as Precursors to Solvated Electrons
Source: J Chem Theory Comput. 2026 Jun 16;22(13):6635–47. doi: 10.1021/acs.jctc.6c00731 (PMC13374037; doi:10.1021/acs.jctc.6c00731)
Supplement: Supplementary file 5 [file ct6c00731_si_005.zip › structures_for_scaling_test/10_l_s5_h2o.xyz]

30
optimized
O -7.2968686039 0.4734098613 5.4334763390
H -7.0149149600 0.1621691236 4.5809170735
H -7.8068682392 1.2478705587 5.2672408926
O -6.4167783543 -0.1361627382 2.7209100814
H -5.5136572387 0.0262115523 2.5002740892
H -6.8897608886 -0.1688003274 1.8922214846
O -7.5525456833 -0.1262949018 0.1119536657
H -7.2857980852 -0.7507191105 -0.5532504839
H -8.0255785044 0.5520756814 -0.3524200095
O -6.7307819133 -1.4883883164 -2.3222652151
H -6.6913541355 -2.2642453555 -2.8679708230
H -6.7425553650 -0.7435726905 -2.9077285436
O -6.7809991458 1.0108679502 -3.9715897332
H -6.6490955316 0.7999700846 -4.8937493794
H -6.0553242169 1.5560265187 -3.7124863661
O -6.1339940483 0.3132555626 -6.6590705298
H -5.2733323921 0.5008578962 -7.0160400618
H -6.7412388031 0.3058725547 -7.3825361098
H -8.3581503989 1.5128410749 -2.6857314039
O -8.8773772239 1.6577094604 -1.9044724363
H -9.7599259484 1.3968995757 -2.1109607192
O -3.5638851298 0.7772853150 -7.9947299661
H -3.4048288727 1.4133584852 -8.6740401022
H -2.9788338149 0.0520707534 -8.1431072172
H -7.4542017762 -4.2199062404 -4.4160620803
O -6.6824790766 -3.6766590065 -4.3113230699
H -6.4029464257 -3.4112891571 -5.1716467853
O -9.1443624196 -5.2858945491 -4.2653411916
H -9.4426059610 -5.3019066353 -3.3690611612
H -9.9123819289 -5.2338643648 -4.8127659054
