# Supplementary material for: Computation of Electronic Bound States in Anionic Clusters as Precursors to Solvated Electrons
Source: J Chem Theory Comput. 2026 Jun 16;22(13):6635–47. doi: 10.1021/acs.jctc.6c00731 (PMC13374037; doi:10.1021/acs.jctc.6c00731)
Supplement: Supplementary file 5 [file ct6c00731_si_005.zip › structures_for_scaling_test/6_s1_h2o.xyz]

18
optimized
O -5.3514110815 2.2589883692 0.9617289981
H -5.3618500329 1.4490632561 1.4600992629
H -5.7534170284 2.9281281443 1.4946178674
O -5.5369377357 -0.2176267449 2.3782640898
H -5.4592192666 -0.9387186633 1.7679846828
H -6.2377120499 -0.4458342702 2.9699686371
O -5.4540544005 -2.4475864934 0.3972188705
H -5.4061278922 -2.0719834595 -0.4825684986
H -6.1418440321 -3.0862108787 0.3740362640
O -5.5562565379 -1.1649266776 -2.1649913395
H -5.5490129015 -0.2140137106 -2.0726409954
H -6.0341678252 -1.3620057451 -2.9525179179
O -5.6745909707 1.6764657818 -1.8337497732
H -5.5744470943 1.9689918383 -0.9315331086
H -6.3238163966 2.2278548120 -2.2422543847
O -7.7878249908 -1.1540422807 4.1929226444
H -8.6827511361 -0.8781922815 4.2849388673
H -7.7183265884 -1.9659912458 4.6705467252
