# Supplementary material for: Computation of Electronic Bound States in Anionic Clusters as Precursors to Solvated Electrons
Source: J Chem Theory Comput. 2026 Jun 16;22(13):6635–47. doi: 10.1021/acs.jctc.6c00731 (PMC13374037; doi:10.1021/acs.jctc.6c00731)
Supplement: Supplementary file 5 [file ct6c00731_si_005.zip › structures_for_scaling_test/6_s4_nh3.xyz]

24
optimized
N -5.5390177193 -0.6277042909 2.4229645546
H -5.9324876523 -1.5514649569 -1.0382957631
H -5.9406063992 -3.1399117412 -0.7026590113
N -6.2569522974 -2.2443035140 -0.3864545410
H -6.2462158202 0.6136690728 -3.0040881580
H -4.6694483228 0.7900055231 -2.6826631546
N -6.5405410499 1.9656492841 0.4445783073
H -6.4016610480 2.8961900665 0.7866847541
H -6.1900331803 1.3222830646 1.1316506010
N -5.5394225995 0.4634194222 -2.3109092709
H -7.5282637562 1.8174162785 0.3508747094
H -5.7697178222 1.0197979356 -1.5043455522
H -7.2601091644 -2.2468308807 -0.4129280607
H -5.6899293278 -1.1958054226 1.6059601730
H -6.1875790427 -0.9168775382 3.1286271636
H -4.6146191099 -0.8030248659 2.7646758177
N -9.7953645815 -2.1068508029 -0.3054636148
H -10.0407329836 -2.3506239367 0.6337720248
H -10.2825272828 -2.7201762899 -0.9281386964
H -10.1058163076 -1.1706605124 -0.4792490761
N -9.9948649940 2.0838648941 -0.2524795185
H -9.8600283572 2.6819936846 -1.0444768137
H -10.6477600569 1.3760776294 -0.5215255105
H -10.4223340123 2.6219477937 0.4754685037
