# Supplementary material for: Computation of Electronic Bound States in Anionic Clusters as Precursors to Solvated Electrons
Source: J Chem Theory Comput. 2026 Jun 16;22(13):6635–47. doi: 10.1021/acs.jctc.6c00731 (PMC13374037; doi:10.1021/acs.jctc.6c00731)
Supplement: Supplementary file 5 [file ct6c00731_si_005.zip › structures_for_scaling_test/7_l_s3_h2o.xyz]

21
optimized
O -7.3229538875 0.6223039510 5.3447961129
H -7.0245087803 0.2644083020 4.5147831975
H -7.7500300489 1.4331271141 5.1266232726
O -6.5011674746 -0.0756685539 2.6493880391
H -5.6132491452 0.0914924132 2.3567496338
H -7.0276271172 -0.1523677413 1.8630518265
O -7.8108951613 0.1026876626 -0.0197924174
H -7.3956822663 -0.2971566501 -0.7753820085
H -7.7951374933 1.0333677506 -0.1709675167
O -6.5007237248 -0.8343240728 -2.5011554510
H -5.9426444435 -1.5918984937 -2.6348812497
H -6.7778413171 -0.5466465476 -3.3560912029
O -3.8466624938 0.5004633696 1.4866420038
H -3.5526800485 0.0510779174 0.7012085884
H -3.1141996928 0.9810323261 1.8325106258
O -4.5395067801 -2.9555572934 -2.8229093931
H -3.8075350709 -2.8432934839 -3.4131204123
H -4.8903035487 -3.8150478089 -3.0044208098
O -3.0901542672 -0.8701340306 -0.9509706722
H -2.7003077852 -1.7290674792 -0.9093752269
H -3.8446879403 -0.9600394932 -1.5139166636
