# Supplementary material for: Computation of Electronic Bound States in Anionic Clusters as Precursors to Solvated Electrons
Source: J Chem Theory Comput. 2026 Jun 16;22(13):6635–47. doi: 10.1021/acs.jctc.6c00731 (PMC13374037; doi:10.1021/acs.jctc.6c00731)
Supplement: Supplementary file 5 [file ct6c00731_si_005.zip › structures_for_scaling_test/7_l_s3_nh3.xyz]

28

N          0.02717        0.96318       -0.45059
H         -0.81938        0.39663       -0.50442
H          0.09512        1.47585       -1.31806
H         -0.12740        1.64903        0.27451
N          2.56812       -0.81185        0.01035
H          2.40903       -1.67251       -0.49339
H          1.74523       -0.22753       -0.13414
H          2.59065       -1.05480        0.99026
N          5.27479        0.61493       -0.72478
H          5.12224        1.60719       -0.61732
H          4.39618        0.15080       -0.50030
H          5.45584        0.45690       -1.70545
N         -2.59896       -0.72566       -0.57130
H         -2.97158       -0.87643       -1.49817
H         -3.32379       -0.24334       -0.04074
H         -2.49235       -1.64059       -0.15665
N         -4.88673        0.72885        1.00388
H         -4.89991        1.72855        0.85869
H         -4.88768        0.58373        2.00369
H         -5.77021        0.36623        0.65144
N          0.31497        3.03639       -1.98444
H          0.35679        4.04054       -2.09795
H         -0.66117        2.80118       -1.86276
H          0.60184        2.63383       -2.86675
N          7.89925       -0.33461        0.79856
H          7.83761       -1.33384        0.92435
H          7.04809       -0.03366        0.33095
H          7.90158        0.07849        1.71913
