# Supplementary material for: Computation of Electronic Bound States in Anionic Clusters as Precursors to Solvated Electrons
Source: J Chem Theory Comput. 2026 Jun 16;22(13):6635–47. doi: 10.1021/acs.jctc.6c00731 (PMC13374037; doi:10.1021/acs.jctc.6c00731)
Supplement: Supplementary file 5 [file ct6c00731_si_005.zip › structures_for_scaling_test/8_s5_h2o.xyz]

24

O         -5.46419       -0.07901        0.99979
H         -5.53738       -0.82238        0.40874
H         -6.24660       -0.09709        1.53667
O         -6.21735       -2.03729       -1.03643
H         -6.68889       -1.38138       -1.53939
H         -6.83923       -2.72567       -0.84394
O         -7.72657        0.26406       -2.05462
H         -7.16739        0.98976       -1.80397
H         -8.48053        0.30061       -1.48297
O         -5.89106        2.15812       -0.71432
H         -5.61038        1.46429       -0.11926
H         -6.14054        2.89354       -0.18059
O         -8.14863        0.05871        2.28942
H         -8.48455        0.70880        2.88382
H         -8.78051       -0.02391        1.58586
O        -10.05319        0.21089       -0.04916
H        -10.58920        0.99030       -0.06247
H        -10.63107       -0.50300       -0.28039
O         -8.50003       -3.95337       -0.44933
H         -8.66847       -4.43018        0.34747
H         -9.33732       -3.77955       -0.84999
O        -11.25368        2.70719       -0.36840
H        -12.03531        2.96932       -0.87953
H        -10.96187        3.45163        0.18074
