# Supplementary material for: Computation of Electronic Bound States in Anionic Clusters as Precursors to Solvated Electrons
Source: J Chem Theory Comput. 2026 Jun 16;22(13):6635–47. doi: 10.1021/acs.jctc.6c00731 (PMC13374037; doi:10.1021/acs.jctc.6c00731)
Supplement: Supplementary file 5 [file ct6c00731_si_005.zip › structures_for_scaling_test/8_s5_nh3.xyz]

32

N         -5.98309       -0.77027        3.21479
H         -6.65147        1.15046        0.10895
H         -5.25336        0.33246        0.13832
N         -6.19319        0.31832       -0.21430
H         -6.49184        0.07952        3.07472
H         -5.09944       -0.67301        2.75327
N         -6.62561       -0.18439       -3.48605
H         -6.65705       -0.46426        0.20486
H         -5.82291       -0.88511        4.19548
H         -6.10041        0.45964       -4.04368
H         -6.26249       -1.10199       -3.65311
H         -6.47803        0.03780       -2.51593
N         -3.03330        0.85742        1.12308
H         -2.94363        1.47808        0.33862
H         -2.22264        0.26625        1.12701
H         -2.99470        1.42369        1.94892
N         -7.58445        3.45558        0.60095
H         -6.89857        4.06625        0.99939
H         -8.47523        3.67174        1.00249
H         -7.63069        3.62944       -0.38375
N          0.25441       -0.24007        0.89871
H          0.85610       -0.97978        1.20253
H          0.39152       -0.10279       -0.08287
H          0.52460        0.60000        1.37158
H         -2.69554        3.93494       -1.63024
N         -2.08077        3.25989       -1.22021
H         -1.55032        2.84027       -1.95831
H         -1.44382        3.75051       -0.62316
H         -2.98074        3.29785        3.92015
N         -2.50073        2.68155        3.29392
H         -1.77779        3.20187        2.83807
H         -2.07562        1.95345        3.83304
