# Supplementary material for: Computation of Electronic Bound States in Anionic Clusters as Precursors to Solvated Electrons
Source: J Chem Theory Comput. 2026 Jun 16;22(13):6635–47. doi: 10.1021/acs.jctc.6c00731 (PMC13374037; doi:10.1021/acs.jctc.6c00731)
Supplement: Supplementary file 5 [file ct6c00731_si_005.zip › structures_for_scaling_test/9_l_s3_h2o.xyz]

27
optimized
O -7.4473749551 0.5252025601 5.4787445656
H -7.1307027329 0.2022578791 4.6511890060
H -7.8546266221 1.3559821287 5.2962408459
O -6.5168801799 -0.0870906577 2.8167259269
H -5.6248859696 0.1316204163 2.5544939825
H -7.0010262702 -0.1784433840 2.0053014328
O -7.5623479169 0.2056827833 -0.0100432959
H -7.0972246911 -0.1740346967 -0.7445956415
H -7.4392942925 1.1351194274 -0.0622515620
O -6.0264813589 -0.5369617834 -2.4935908260
H -5.7106097468 -1.3784038529 -2.7930532741
H -6.3106981254 -0.0525251548 -3.2622084551
O -3.9314729856 0.6560324668 1.5570753008
H -3.6926676368 0.1883496330 0.7463029430
H -3.1566910854 1.1084309885 1.8490457895
O -4.5496649940 -2.8161698825 -3.1083570749
H -3.8577861962 -2.6466610776 -3.7173673524
H -4.9371949998 -3.6578435710 -3.3926967612
O -3.4063814517 -0.6259094459 -0.9689479076
H -3.2911804717 -1.5581740231 -1.0335506066
H -4.1948582489 -0.4328294593 -1.4723382269
O -5.6291609704 -5.1505132526 -4.2718200273
H -5.2218107973 -6.0015386834 -4.2506157583
H -6.5573164601 -5.3035799892 -4.3562878113
O -4.5407686156 -7.7207210195 -3.6536594306
H -4.7402182892 -8.0097882630 -2.7710755508
H -3.8618646312 -8.3014936538 -3.9843316388
