# Supplementary material for: Computation of Electronic Bound States in Anionic Clusters as Precursors to Solvated Electrons
Source: J Chem Theory Comput. 2026 Jun 16;22(13):6635–47. doi: 10.1021/acs.jctc.6c00731 (PMC13374037; doi:10.1021/acs.jctc.6c00731)
Supplement: Supplementary file 5 [file ct6c00731_si_005.zip › structures_for_scaling_test/9_l_s4_nh3.xyz]

36
optimized
N 1.4357196232 -1.0005158938 -0.0385926706
H 2.2064461110 -0.3778477430 -0.2099322325
H 1.3926843541 -1.6591942136 -0.7909295432
H 1.6332713334 -1.5116241994 0.7993739621
N -1.3640209525 0.9391713591 0.2002964867
H -1.2030141907 1.7137973880 -0.4166810991
H -0.5625883212 0.3334702731 0.1528698326
H -1.4218291252 1.3029899162 1.1316300023
N -4.1524315105 -0.9522961221 -0.1521578188
H -3.9667830114 -1.8147022166 0.3223467573
H -3.3382184986 -0.3694037106 -0.0563410535
H -4.2635854790 -1.1641154036 -1.1263724218
N 4.1421524093 0.9092152450 -0.4951847333
H 4.4371154688 0.9802919433 -1.4494181317
H 4.8582057883 0.4170190415 0.0107110522
H 4.0872150981 1.8378851351 -0.1249787506
N 6.6655298383 -0.6325551400 1.0722404210
H 6.6078980429 -1.6311223234 1.0333441064
H 6.7672764108 -0.3672339243 2.0326263052
H 7.5001234781 -0.3557958364 0.5916989374
N 0.0419233990 3.6225675199 -1.7066831833
H 0.3221669683 3.3150741962 -2.6165291105
H 0.8360347931 3.5773222878 -1.0995318696
H -0.2562506807 4.5752381437 -1.7712575895
N -6.8160278312 0.6979146818 1.0024631947
H -6.5934906721 1.6724822023 0.9456885384
H -6.0322536930 0.1820014192 0.6377912878
H -6.9152177988 0.4671991612 1.9717641761
N -9.6726880615 -0.2627974161 -0.5483796134
H -9.7941661669 0.2845193023 -1.3772163392
H -9.5259107051 -1.2131273352 -0.8262688254
H -8.8434136469 0.0560931665 -0.0786831321
H -3.7615932348 -2.6515974436 -3.9315957632
N -3.6374159511 -1.7441514888 -3.5290908720
H -2.6756324289 -1.6336772783 -3.2761262410
H -3.8673044805 -1.0550442216 -4.2163853692
