# Supplementary material for: Computation of Electronic Bound States in Anionic Clusters as Precursors to Solvated Electrons
Source: J Chem Theory Comput. 2026 Jun 16;22(13):6635–47. doi: 10.1021/acs.jctc.6c00731 (PMC13374037; doi:10.1021/acs.jctc.6c00731)
Supplement: Supplementary file 5 [file ct6c00731_si_005.zip › structures_for_scaling_test/ch3oh_10_L_s1.xyz]

60

C          2.23120        3.23710        0.63105
O          2.38911        2.75943        1.93846
H          1.67106        2.53640        0.01743
H          3.19249        3.42528        0.16124
H          1.68337        4.16967        0.68310
H          2.93610        1.98186        1.92358
C          4.40227       -0.67137        2.19674
O          4.09399        0.45007        1.41405
H          5.45602       -0.92740        2.13047
H          3.81594       -1.53634        1.89911
H          4.16843       -0.42842        3.22539
H          4.29335        0.26653        0.50191
H          5.79616        0.21800       -2.92815
C          4.79186        0.15634       -2.51970
H          5.35386       -1.18439       -1.21975
H          4.17199       -0.41165       -3.20744
O          4.79172       -0.41626       -1.24143
H          4.39157        1.15946       -2.43750
H          2.51819        3.52976        5.54651
C          2.45343        4.48897        5.03943
H          3.41568        4.71488        4.58852
H          2.22074        5.25049        5.77185
O          1.42792        4.49334        4.08309
H          1.63198        3.87184        3.39402
O         -0.70040        5.70609        5.65162
H         -0.17033        5.26602        4.99909
H         -2.28577        6.24771        4.44360
C         -1.50706        6.68208        5.06852
H         -1.98321        7.23376        5.87018
H         -0.93289        7.38422        4.46658
H          7.84183       -4.14865       -1.43090
H          6.18766       -4.27198       -0.84484
C          7.10108       -3.69703       -0.77701
O          6.82141       -2.37939       -1.16406
H          7.46599       -3.73769        0.24622
H          7.64677       -1.90505       -1.22054
H          9.25795        0.32912       -2.07510
C          9.93085       -0.51542       -2.13929
H         10.91698       -0.20986       -1.80858
O          9.41642       -1.52831       -1.31516
H          9.98932       -0.84361       -3.17252
H          9.99634       -2.27732       -1.35265
H         12.70407       -4.00048        0.21065
H         11.39143       -2.88857        0.59347
C         12.26855       -3.03491       -0.02046
H         12.98537       -2.25250        0.21560
O         11.84685       -2.95882       -1.35919
H         12.49565       -3.31377       -1.94826
H         15.16607       -2.91067       -3.12458
C         14.99858       -3.51698       -2.24067
H         14.46571       -2.91669       -1.52040
H         15.94769       -3.80359       -1.80196
O         14.17761       -4.62196       -2.51553
H         14.57878       -5.20179       -3.14457
H          2.69088       -4.07295       -1.51953
C          2.00012       -3.48375       -2.11337
H          1.02128       -3.92786       -2.02494
H          2.28924       -3.51423       -3.15781
O          1.88219       -2.17259       -1.62601
H          2.70637       -1.71257       -1.67072
