# Supplementary material for: Computation of Electronic Bound States in Anionic Clusters as Precursors to Solvated Electrons
Source: J Chem Theory Comput. 2026 Jun 16;22(13):6635–47. doi: 10.1021/acs.jctc.6c00731 (PMC13374037; doi:10.1021/acs.jctc.6c00731)
Supplement: Supplementary file 5 [file ct6c00731_si_005.zip › structures_for_scaling_test/ch3oh_6_s4.xyz]

36
optimized
C 2.6336414300 3.5971106839 0.4656217627
O 3.5903246848 2.9321099268 1.2488599347
H 2.0679988535 2.8968541973 -0.1447586064
H 3.0931566713 4.3406970380 -0.1785596495
H 1.9530836507 4.0952786486 1.1422142765
H 4.2031500281 2.4721408473 0.6957855153
C 5.8771344650 0.4479437037 -1.4891574201
O 4.7020915604 1.0690874711 -0.9888096726
H 6.4095011343 1.1152871138 -2.1548664034
H 5.6324518424 -0.4731473088 -2.0072242309
H 6.4985143367 0.2164128476 -0.6355491353
H 4.1359566717 1.3079239686 -1.7053242069
H 4.5128425494 2.8128883097 5.1348163293
C 4.5057608022 3.8678960781 4.8714410087
H 3.6622506766 3.6783917327 3.1309285678
H 5.4981062019 4.1428147264 4.5177447421
O 3.5170870342 4.1657087595 3.9301861400
H 4.2901156234 4.4445526264 5.7625112440
H 2.2704516163 0.2119871098 1.9153832996
C 2.5034220810 -0.7279241102 1.4272506301
H 1.8697276291 -0.8599455168 0.5560345645
H 2.3125762762 -1.5406993012 2.1127799060
O 3.8679621444 -0.7841381609 1.0683895719
H 4.0543369684 -0.1410969156 0.3931092719
H 7.1733337558 0.1568522603 2.3672107736
O 5.5041885229 -0.2443179663 3.5187834902
C 6.5231615269 0.6174933283 3.1089245811
H 4.9709793199 -0.4862319973 2.7744655527
H 7.1198813067 0.8601400129 3.9788217211
H 6.1288366745 1.5446551457 2.6975759474
H 5.1127960457 -4.3283161191 -0.6551539245
O 3.8346231998 -3.7980277937 0.8799824042
C 4.8074108300 -4.6434187898 0.3408386485
H 4.1428517488 -2.9048219136 0.9156464438
H 4.3715638110 -5.6312128006 0.2673424448
H 5.6906998845 -4.7024664087 0.9731181283
