# Supplementary material for: Computation of Electronic Bound States in Anionic Clusters as Precursors to Solvated Electrons
Source: J Chem Theory Comput. 2026 Jun 16;22(13):6635–47. doi: 10.1021/acs.jctc.6c00731 (PMC13374037; doi:10.1021/acs.jctc.6c00731)
Supplement: Supplementary file 5 [file ct6c00731_si_005.zip › structures_for_scaling_test/ch3oh_7_l_s3.xyz]

42
optimized
C 2.2035665872 3.2460406012 0.7311496867
O 2.2741138155 2.7610622253 2.0457156707
H 1.6413578533 2.5764890882 0.0913382963
H 3.1953882957 3.3859608547 0.3114956490
H 1.6967708097 4.2029335421 0.7588052489
H 2.7223632727 1.9205182447 2.0471043152
C 4.0209261323 -0.8330397765 2.2149835881
O 3.7676499360 0.3594930762 1.5220700373
H 5.0857396578 -1.0469752814 2.2477647034
H 3.5066066191 -1.6730652357 1.7588527298
H 3.6584994443 -0.7140847837 3.2286264178
H 4.0882856268 0.2779084563 0.6307584027
H 6.0856719402 0.0431198960 -2.6448132427
C 5.0577125069 0.1810455062 -2.3245673056
H 5.0444187515 -1.2954378279 -1.0686803475
H 4.3968323027 -0.2728725066 -3.0568450537
O 4.8479707756 -0.3656823588 -1.0490243160
H 4.8483291090 1.2418289008 -2.2742458305
H 2.6121462527 3.3885375002 5.5253454553
C 2.6103861441 4.4103260383 5.1616284831
H 3.6072537752 4.6651170206 4.8147395226
H 2.3415393468 5.0655374741 5.9790265577
O 1.6574379079 4.5859164140 4.1409796551
H 1.8062347019 3.9454340197 3.4513142869
O -0.7317779419 5.4678171417 5.6888071063
H -0.1220751023 5.0657369020 5.0869938604
H -2.1605795180 6.1593073273 4.3663030239
C -1.4050147004 6.5219563547 5.0607804505
H -1.8994454502 7.1007325862 5.8305828553
H -0.7218974768 7.1721596893 4.5218108828
H 3.0548748747 7.9166639426 4.5344433509
H 3.0581009127 8.8768174834 3.0602195384
C 2.9694898202 7.8710335374 3.4506559747
O 1.7303374656 7.3681787872 3.0464901331
H 3.7942858720 7.2781570615 3.0610886784
H 1.6297050881 6.4777252500 3.3551712456
H 6.2791656847 -3.5590513771 -1.4113646262
O 5.4081309916 -3.1968294083 -1.4288704549
H 4.5163122629 -4.9969148890 -1.9089324849
C 4.5669650796 -3.9707293889 -2.2560598949
H 4.9045425232 -3.9560624720 -3.2880172512
H 3.5811968557 -3.5335423429 -2.2008097096
