# Supplementary material for: Computation of Electronic Bound States in Anionic Clusters as Precursors to Solvated Electrons
Source: J Chem Theory Comput. 2026 Jun 16;22(13):6635–47. doi: 10.1021/acs.jctc.6c00731 (PMC13374037; doi:10.1021/acs.jctc.6c00731)
Supplement: Supplementary file 5 [file ct6c00731_si_005.zip › structures_for_scaling_test/ch3oh_8_l_s4.xyz]

48
optimized
C 2.1899315244 3.2781692102 0.6482024551
O 2.4085149277 2.8086943891 1.9506821989
H 1.4852306116 2.6500744539 0.1107798913
H 3.1178020912 3.3305076645 0.0842064518
H 1.7762614783 4.2756605599 0.7236916646
H 2.7917682909 1.9391276061 1.9227334994
C 3.7832766655 -0.9431716396 2.2227688569
O 3.8951998920 0.3012316433 1.5635580353
H 4.7648963836 -1.3825605694 2.3657716042
H 3.1566218758 -1.6236424282 1.6575059026
H 3.3349092428 -0.7708181792 3.1905983223
H 4.1912947674 0.1410425496 0.6732439552
H 5.9866426995 -0.0903770032 -2.5435856026
C 4.9532072794 -0.0077227958 -2.2275191563
H 5.3637946646 -1.3839522067 -0.9224766663
H 4.3134195704 -0.4219979413 -3.0020414397
O 4.7468192562 -0.6688104116 -1.0041993292
H 4.7122563208 1.0405209780 -2.0921491824
H 2.6157179126 3.4999075466 5.6316341435
C 2.4344996624 4.4651946734 5.1704205602
H 3.3617556395 4.8302262787 4.7394474004
H 2.1023825079 5.1626273616 5.9280649325
O 1.4120356787 4.3769761893 4.2069457569
H 1.6901076623 3.8336472522 3.4767630535
O -0.8248042117 5.5955285463 5.5783784106
H -0.2304098029 5.1803108492 4.9685127787
H -2.2629032070 6.2135241292 4.2333168357
C -1.5366086157 6.6120565659 4.9388229305
H -2.0684456438 7.1711098640 5.6984897894
H -0.8761973601 7.2953501030 4.4088546503
H 6.9679713536 2.8260210209 2.5200663172
H 7.0008086743 2.7979408885 4.2798210169
C 6.3796509131 2.6163415693 3.4116993280
O 5.9680023416 1.2830040740 3.4621005288
H 5.5368446802 3.3030976198 3.4387988649
H 5.3322975801 1.1033055224 2.7840270088
H 6.7020315345 -4.5294625079 -0.8466145706
C 6.7123645223 -3.7734004045 -1.6243259494
O 7.0411642016 -2.5012448112 -1.1127114066
H 5.7173845000 -3.6860022146 -2.0364146025
H 7.9065673721 -2.4951458390 -0.7357703250
H 7.3938284636 -4.0712118189 -2.4131812630
H -1.3184783968 2.8047219908 7.0645986081
H -0.5954020600 1.2341685360 7.4228551955
C -0.4220732341 2.1995898627 6.9647139184
O -0.0948984325 1.9678346713 5.6234726800
H 0.1484428914 2.7751546493 5.1976397945
H 0.3879661937 2.6921779995 7.4981905200
