# Supplementary material for: Computation of Electronic Bound States in Anionic Clusters as Precursors to Solvated Electrons
Source: J Chem Theory Comput. 2026 Jun 16;22(13):6635–47. doi: 10.1021/acs.jctc.6c00731 (PMC13374037; doi:10.1021/acs.jctc.6c00731)
Supplement: Supplementary file 5 [file ct6c00731_si_005.zip › structures_for_scaling_test/ch3oh_9_L_s2.xyz]

54
optimized
C 2.1719816325 3.2583293020 0.6523589518
O 2.4034579728 2.7644432827 1.9440152917
H 1.5009725107 2.6119409279 0.0937665788
H 3.1002072562 3.3668492934 0.0980480854
H 1.7131759961 4.2337004042 0.7501364230
H 2.8495530176 1.9267165801 1.8998669864
C 3.6147535334 -0.9069966057 2.2886490678
O 3.9670323577 0.3050127898 1.6570558260
H 4.4914197257 -1.5249668334 2.4519438229
H 2.8931459810 -1.4587071462 1.6957063024
H 3.1733774740 -0.6646381318 3.2458626449
H 4.3137226416 0.1132862602 0.7889240725
H 5.9880591964 0.2521181215 -2.5255820936
C 4.9953797143 0.1905974061 -2.0929485915
H 5.5496673053 -1.2810208896 -0.9419432486
H 4.3299748139 -0.2926029486 -2.8021635146
O 5.0183039503 -0.4944873752 -0.8675406501
H 4.6353160565 1.1954837620 -1.9088353233
H 2.6895392807 3.3943910602 5.5689465432
C 2.5006210340 4.3746870832 5.1397798550
H 3.4199387121 4.7488129088 4.6971398656
H 2.1972691235 5.0457907662 5.9323343697
O 1.4614957562 4.3328794800 4.2001225733
H 1.6951631814 3.7596951300 3.4798154055
O -0.8104071924 5.5091853146 5.5654122302
H -0.1881522741 5.0548476244 5.0115759979
H -2.1283546368 6.0796018201 4.0816448057
C -1.4741404769 6.5001184700 4.8437253675
H -2.0830114381 7.0629094887 5.5410277668
H -0.7813047842 7.1878508136 4.3621072503
H 7.0192676647 2.8361085436 2.3162003893
H 7.2397983479 2.8823988943 4.0602694916
C 6.5308009081 2.6657818855 3.2717301969
O 6.1370860185 1.3292178488 3.4218639216
H 5.6866406308 3.3423263636 3.3656102771
H 5.4734290201 1.0897512649 2.7874997732
H 6.6060505842 -4.7850051646 -0.9965553147
C 6.6130257755 -4.0312229334 -1.7772865634
O 6.8183625407 -2.7466232060 -1.2414524161
H 5.6543600908 -4.0322672119 -2.2779407416
H 7.7011951523 -2.6968882746 -0.8976903956
H 7.3818095552 -4.2814539071 -2.5016603364
H 10.1312598421 -3.4973458187 -1.3721630114
H 10.9565382324 -1.7712343460 0.0980291358
O 9.6600699372 -3.2178298943 -0.6038323039
C 10.5525231886 -2.7394763764 0.3761058608
H 11.3684815231 -3.4361386006 0.5377159487
H 9.9941268316 -2.6366965657 1.2958134157
O 7.2951488404 0.2081448184 5.8613785425
H 7.5263627654 0.7037583711 7.7924015890
C 6.9429825031 1.0221280860 6.9373811682
H 6.8502090807 0.4817366472 5.0697169030
H 5.8881041328 0.9345749812 7.1915447366
H 7.1650380358 2.0716505277 6.7485253733
